# Supplementary material for: Molecular benchmarks of a SARS-CoV-2 epidemic
Source: Nat Commun. 2021 Jun 15;12:3633. doi: 10.1038/s41467-021-23883-6 (PMC8206085; doi:10.1038/s41467-021-23883-6)
Supplement: Supplementary file 4 — Supplementary Dataset 1 [file 41467_2021_23883_MOESM4_ESM.xlsx]

## Sheet: Sheet1
Supplementary Data 1: Primers used for PCR amplification of viral cDNA for sequencing
name	pool	seq	length	%gc	tm
nCoV-2019_1_LEFT	nCoV-2019_1	ACCAACCAACTTTCGATCTCTTGT	24	41.67	60.69
nCoV-2019_2_RIGHT	nCoV-2019_2	TAAGGATCAGTGCCAAGCTCGT	22	50	61.74
nCoV-2019_3_LEFT	nCoV-2019_1	CGGTAATAAAGGAGCTGGTGGC	22	54.55	61.32
nCoV-2019_4_RIGHT	nCoV-2019_2	CACAAGTAGTGGCACCTTCTTTAGT	25	44	60.97
nCoV-2019_5_LEFT	nCoV-2019_1	TGGTGAAACTTCATGGCAGACG	22	50	61.39
nCoV-2019_6_RIGHT	nCoV-2019_2	TAGCGGCCTTCTGTAAAACACG	22	50	61.18
nCoV-2019_7_LEFT	nCoV-2019_1	ATCAGAGGCTGCTCGTGTTGTA	22	50	61.73
nCoV-2019_8_RIGHT	nCoV-2019_2	GCTTCAACAGCTTCACTAGTAGGT	24	45.83	60.56
nCoV-2019_9_LEFT	nCoV-2019_1	TCCCACAGAAGTGTTAACAGAGGA	24	45.83	61.18
nCoV-2019_10_RIGHT	nCoV-2019_2	TCATCTAACCAATCTTCTTCTTGCTCT	27	37.04	60.31
nCoV-2019_11_LEFT	nCoV-2019_1	GGAATTTGGTGCCACTTCTGCT	22	50	61.66
nCoV-2019_12_RIGHT	nCoV-2019_2	TTCACTCTTCATTTCCAAAAAGCTTGA	27	33.33	60.36
nCoV-2019_13_LEFT	nCoV-2019_1	TCGCACAAATGTCTACTTAGCTGT	24	41.67	60.56
nCoV-2019_14_RIGHT	nCoV-2019_2	AGTTTCCACACAGACAGGCATT	22	45.45	60.42
nCoV-2019_15_LEFT	nCoV-2019_1	ACAGTGCTTAAAAAGTGTAAAAGTGCC	27	37.04	61.32
nCoV-2019_16_RIGHT	nCoV-2019_2	CACAACTTGCGTGTGGAGGTTA	22	50	61.32
nCoV-2019_17_LEFT	nCoV-2019_1	CTTCTTTCTTTGAGAGAAGTGAGGACT	27	40.74	60.69
nCoV-2019_18_RIGHT	nCoV-2019_2	AGCTTGTTTACCACACGTACAAGG	24	45.83	61.51
nCoV-2019_19_LEFT	nCoV-2019_1	GCTGTTATGTACATGGGCACACT	23	47.83	61.18
nCoV-2019_20_RIGHT	nCoV-2019_2	ACGTGGCTTTATTAGTTGCATTGTT	25	36	60.28
nCoV-2019_21_LEFT	nCoV-2019_1	TGGCTATTGATTATAAACACTACACACCC	29	37.93	61.49
nCoV-2019_22_RIGHT	nCoV-2019_2	ACAGTATTCTTTGCTATAGTAGTCGGC	27	40.74	60.73
nCoV-2019_23_LEFT	nCoV-2019_1	ACAACTACTAACATAGTTACACGGTGT	27	37.04	60.26
nCoV-2019_24_RIGHT	nCoV-2019_2	ACATTCTAACCATAGCTGAAATCGGG	26	42.31	61.19
nCoV-2019_25_LEFT	nCoV-2019_1	GCAATTGTTTTTCAGCTATTTTGCAGT	27	33.33	60.73
nCoV-2019_26_RIGHT	nCoV-2019_2	TCCGCACTATCACCAACATCAG	22	50	60.42
nCoV-2019_27_LEFT	nCoV-2019_1	ACTACAGTCAGCTTATGTGTCAACC	25	44	60.8
nCoV-2019_28_RIGHT	nCoV-2019_2	TGTTTAGACATGACATGAACAGGTGT	26	38.46	60.91
nCoV-2019_29_LEFT	nCoV-2019_1	ACTTGTGTTCCTTTTTGTTGCTGC	24	41.67	61.39
nCoV-2019_30_RIGHT	nCoV-2019_2	ACCACTAGTAGATACACAAACACCAG	26	42.31	60.3
nCoV-2019_31_LEFT	nCoV-2019_1	TTCTGAGTACTGTAGGCACGGC	22	54.55	62.03
nCoV-2019_32_RIGHT	nCoV-2019_2	AGCACATCACTACGCAACTTTAGA	24	41.67	60.56
nCoV-2019_33_LEFT	nCoV-2019_1	ACTTTTGAAGAAGCTGCGCTGT	22	45.45	61.58
nCoV-2019_34_RIGHT	nCoV-2019_2	AGTGAAATTGGGCCTCATAGCA	22	45.45	60.03
nCoV-2019_35_LEFT	nCoV-2019_1	TGTTCGCATTCAACCAGGACAG	22	50	61.39
nCoV-2019_36_RIGHT	nCoV-2019_2	GAACAAAGACCATTGAGTACTCTGGA	26	42.31	60.74
nCoV-2019_37_LEFT	nCoV-2019_1	ACACACCACTGGTTGTTACTCAC	23	47.83	60.93
nCoV-2019_38_RIGHT	nCoV-2019_2	CACCAAGAGTCAGTCTAAAGTAGCG	25	48	61.13
nCoV-2019_39_LEFT	nCoV-2019_1	AGTATTGCCCTATTTTCTTCATAACTGGT	29	34.48	61
nCoV-2019_40_RIGHT	nCoV-2019_2	CATGGCTGCATCACGGTCAAAT	22	50	62.09
nCoV-2019_41_LEFT	nCoV-2019_1	GTTCCCTTCCATCATATGCAGCT	23	47.83	60.75
nCoV-2019_42_RIGHT	nCoV-2019_2	CCTACCTCCCTTTGTTGTGTTGT	23	47.83	60.69
nCoV-2019_43_LEFT	nCoV-2019_1	TACGACAGATGTCTTGTGCTGC	22	50	60.93
nCoV-2019_44_RIGHT	nCoV-2019_2	AACCTTTCCACATACCGCAGAC	22	50	60.87
nCoV-2019_45_LEFT	nCoV-2019_1	TACCTACAACTTGTGCTAATGACCC	25	44	60.57
nCoV-2019_46_RIGHT	nCoV-2019_2	CACGTTCACCTAAGTTGGCGTA	22	50	60.86
nCoV-2019_47_LEFT	nCoV-2019_1	AGGACTGGTATGATTTTGTAGAAAACCC	28	39.29	61.42
nCoV-2019_48_RIGHT	nCoV-2019_2	TAGATTACCAGAAGCAGCGTGC	22	50	60.74
nCoV-2019_49_LEFT	nCoV-2019_1	AGGAATTACTTGTGTATGCTGCTGA	25	40	60.57
nCoV-2019_50_RIGHT	nCoV-2019_2	TAACATGTTGTGCCAACCACCA	22	45.45	60.95
nCoV-2019_51_LEFT	nCoV-2019_1	TCAATAGCCGCCACTAGAGGAG	22	54.55	61.34
nCoV-2019_52_RIGHT	nCoV-2019_2	GTTGAGAGCAAAATTCATGAGGTCC	25	44	60.62
nCoV-2019_53_LEFT	nCoV-2019_1	AGCAAAATGTTGGACTGAGACTGA	24	41.67	60.69
nCoV-2019_54_RIGHT	nCoV-2019_2	AACCAAAAACTTGTCCATTAGCACA	25	36	60.11
nCoV-2019_55_LEFT	nCoV-2019_1	ACTCAACTTTACTTAGGAGGTATGAGCT	28	39.29	61.43
nCoV-2019_56_RIGHT	nCoV-2019_2	ACACTATGCGAGCAGAAGGGTA	22	50	61.21
nCoV-2019_57_LEFT	nCoV-2019_1	ATTCTACACTCCAGGGACCACC	22	54.55	61.16
nCoV-2019_58_RIGHT	nCoV-2019_2	CTTTTCTCCAAGCAGGGTTACGT	23	47.83	61.06
nCoV-2019_59_LEFT	nCoV-2019_1	TCACGCATGATGTTTCATCTGCA	23	43.48	61.42
nCoV-2019_60_RIGHT	nCoV-2019_2	GGTACCAACAGCTTCTCTAGTAGC	24	50	60.44
nCoV-2019_61_LEFT	nCoV-2019_1	TGTTTATCACCCGCGAAGAAGC	22	50	61.5
nCoV-2019_62_RIGHT	nCoV-2019_2	GTTGAACCTTTCTACAAGCCGC	22	50	60.35
nCoV-2019_63_LEFT	nCoV-2019_1	TGTTAAGCGTGTTGACTGGACT	22	45.45	60.16
nCoV-2019_64_RIGHT	nCoV-2019_2	AGTCTTGTAAAAGTGTTCCAGAGGT	25	40	60.1
nCoV-2019_65_LEFT	nCoV-2019_1	GCTGGCTTTAGCTTGTGGGTTT	22	50	61.92
nCoV-2019_66_RIGHT	nCoV-2019_2	TCAATTTCCATTTGACTCCTGGGT	24	41.67	60.45
nCoV-2019_67_LEFT	nCoV-2019_1	GTTGTCCAACAATTACCTGAAACTTACT	28	35.71	60.43
nCoV-2019_68_RIGHT	nCoV-2019_2	CTCCTTTATCAGAACCAGCACCA	23	47.83	60.31
nCoV-2019_69_LEFT	nCoV-2019_1	TGTCGCAAAATATACTCAACTGTGTCA	27	37.04	61.43
nCoV-2019_70_RIGHT	nCoV-2019_2	TGACCTTCTTTTAAAGACATAACAGCAG	28	35.71	60.27
nCoV-2019_71_LEFT	nCoV-2019_1	ACAAATCCAATTCAGTTGTCTTCCTATTC	29	34.48	60.54
nCoV-2019_72_RIGHT	nCoV-2019_2	ACTCTGAACTCACTTTCCATCCAAC	25	44	60.97
nCoV-2019_73_LEFT	nCoV-2019_1	CAATTTTGTAATGATCCATTTTTGGGTGT	29	31.03	60.29
nCoV-2019_74_RIGHT	nCoV-2019_2	GCAACACAGTTGCTGATTCTCTTC	24	45.83	60.85
nCoV-2019_75_LEFT	nCoV-2019_1	AGAGTCCAACCAACAGAATCTATTGT	26	38.46	60.24
nCoV-2019_76_RIGHT	nCoV-2019_2	ACACCTGTGCCTGTTAAACCAT	22	45.45	60.42
nCoV-2019_77_LEFT	nCoV-2019_1	CCAGCAACTGTTTGTGGACCTA	22	50	60.75
nCoV-2019_78_RIGHT	nCoV-2019_2	TGTGTACAAAAACTGCCATATTGCA	25	36	60.22
nCoV-2019_79_LEFT	nCoV-2019_1	GTGGTGATTCAACTGAATGCAGC	23	47.83	60.92
nCoV-2019_80_RIGHT	nCoV-2019_2	TGGAGCTAAGTTGTTTAACAAGCG	24	41.67	60.02
nCoV-2019_81_LEFT	nCoV-2019_1	GCACTTGGAAAACTTCAAGATGTGG	25	44	61.24
nCoV-2019_82_RIGHT	nCoV-2019_2	TGCCAGAGATGTCACCTAAATCAA	24	41.67	60.02
nCoV-2019_83_LEFT	nCoV-2019_1	TCCTTTGCAACCTGAATTAGACTCA	25	40	60.46
nCoV-2019_84_RIGHT	nCoV-2019_2	AGGTGTGAGTAAACTGTTACAAACAAC	27	37.04	60.36
nCoV-2019_85_LEFT	nCoV-2019_1	ACTAGCACTCTCCAAGGGTGTT	22	50	61.03
nCoV-2019_86_RIGHT	nCoV-2019_2	ACGAAAGCAAGAAAAAGAAGTACGC	25	40	61.01
nCoV-2019_87_LEFT	nCoV-2019_1	CGACTACTAGCGTGCCTTTGTA	22	50	60.16
nCoV-2019_88_RIGHT	nCoV-2019_2	TGGTCAGAATAGTGCCATGGAGT	23	47.83	61.4
nCoV-2019_89_LEFT	nCoV-2019_1	GTACGCGTTCCATGTGGTCATT	22	50	61.5
nCoV-2019_90_RIGHT	nCoV-2019_2	TGAAATGGTGAATTGCCCTCGT	22	45.45	60.82
nCoV-2019_91_LEFT	nCoV-2019_1	TCACTACCAAGAGTGTGTTAGAGGT	25	44	60.93
nCoV-2019_92_RIGHT	nCoV-2019_2	AGGTTCCTGGCAATTAATTGTAAAAGG	27	37.04	60.53
nCoV-2019_93_LEFT	nCoV-2019_1	TGAGGCTGGTTCTAAATCACCCA	23	47.83	61.59
nCoV-2019_94_RIGHT	nCoV-2019_2	TTTGGCAATGTTGTTCCTTGAGG	23	43.48	60.18
nCoV-2019_95_LEFT	nCoV-2019_1	TGAGGGAGCCTTGAATACACCA	22	50	61.1
nCoV-2019_96_RIGHT	nCoV-2019_2	TAGGCTCTGTTGGTGGGAATGT	22	50	61.36
nCoV-2019_97_LEFT	nCoV-2019_1	TGGATGACAAAGATCCAAATTTCAAAGA	28	32.14	60.22
nCoV-2019_98_RIGHT	nCoV-2019_2	TTCTCCTAAGAAGCTATTAAAATCACATGG	30	33.33	60.01
