# Supplementary material for: Molecular benchmarks of a SARS-CoV-2 epidemic
Source: Nat Commun. 2021 Jun 15;12:3633. doi: 10.1038/s41467-021-23883-6 (PMC8206085; doi:10.1038/s41467-021-23883-6)
Supplement: Supplementary file 5 — Supplementary Dataset 2 [file 41467_2021_23883_MOESM5_ESM.xlsx]

## Sheet: Sheet1
Supplementary Data 2: Illumina indexes used in sequencing
Well	i7 index	i5 index
A1	CCGCGGTT	AGCGCTAG
A2	AGTTCAGG	CCAACAGA
A3	TAATACAG	ATATTCAC
A4	ACTAAGAT	AACCGCGG
A5	TACCGAGG	CCTGAACT
A6	ATATGGAT	CTGTATTA
A7	ATATCTCG	ATCTTAGT
A8	TGCGGCGT	CCTCGGTA
A9	ACACTAAG	ATCCATAT
A10	CAATTAAC	CGAGATAT
A11	AACTGTAG	ACGCCGCA
A12	TATCGCAC	CTTAGTGT
B1	TTATAACC	GATATCGA
B2	GACCTGAA	TTGGTGAG
B3	CGGCGTGA	GCGCCTGT
B4	GTCGGAGC	GGTTATAA
B5	CGTTAGAA	TTCAGGTC
B6	GCGCAAGC	TCACGCCG
B7	GCGCTCTA	GCTCCGAC
B8	CATAATAC	TTCTAACG
B9	GTGTCGGA	GCTTGCGC
B10	TGGCCGGT	TAGAGCGC
B11	GGTCACGA	GTATTATG
B12	CGCTATGT	TCCGACAC
C1	GGACTTGG	CGCAGACG
C2	TCTCTACT	CGCGGTTC
C3	ATGTAAGT	ACTCTATG
C4	CTTGGTAT	CCAAGTCC
C5	AGCCTCAT	AGTAGAGA
C6	AAGATACT	ACTTACAT
C7	AACAGGTT	ATACCAAG
C8	GATCTATC	ATGAGGCT
C9	TTCCTGTT	AGTATCTT
C10	AGTACTCC	AACCTGTT
C11	CTGCTTCC	GATAGATC
C12	GTATGTTC	AACAGGAA
D1	AAGTCCAA	TATGAGTA
D2	CTCTCGTC	TATAACCT
D3	GCACGGAC	GTCTCGCA
D4	TCCAACGC	TTGGACTT
D5	GATTCTGC	GACGAGAG
D6	GGAGCGTC	GTCCGTGC
D7	GGTGAACC	GCGTTGGA
D8	AGCTCGCT	GCAGAATC
D9	CCTTCACC	GACGCTCC
D10	GACGTCTT	GGTTCACC
D11	TCATCCTT	AGCGAGCT
D12	ACGCACCT	GGTGAAGG
E1	ATCCACTG	AGGTGCGT
E2	CCAAGTCT	AAGGATGA
E3	GGTACCTT	AAGACGTC
E4	CCGTGAAG	CAGTGGAT
E5	TCGTAGTG	AGACTTGG
E6	ATGGCATG	AAGGTACC
E7	CAACAATG	CTTCACGG
E8	CGGAACTG	CACTACGA
E9	GCCACAGG	CATGCCAT
E10	TGCGAGAC	CATTGTTG
E11	AGGTTATA	CAGTTCCG
E12	TACTCATA	CCTGTGGC
F1	GCTTGTCA	GAACATAC
F2	TTGGACTC	GGAAGCAG
F3	AACGTTCC	GGAGTACT
F4	TTACAGGA	TGACAAGC
F5	CTACGACA	GAGTCCAA
F6	GCAATGCA	GGAACGTT
F7	TGGTGGCA	TCCTGTAA
F8	TAAGGTCA	TGTCGTAG
F9	ATTGTGAA	TGCATTGC
F10	CATAGAGT	TGCCACCA
F11	GAACCGCG	TGACCTTA
F12	CGTCTGCG	TTCACAAT
G1	CAAGCTAG	ACATAGCG
G2	GGCTTAAG	TCGTGACC
G3	GCAGAATT	ACCGGCCA
G4	GGCATTCT	CTAGCTTG
G5	TAAGTGGT	CTTAAGCC
G6	GTTCCAAT	AATTCTGC
G7	AGGCAGAG	AGAATGCC
G8	TTGCCTAG	ACCACTTA
G9	ACTCGTGT	ATTGGAAC
G10	ACAGGCGC	CTCTGCCT
G11	CTCACCAA	CTAGGCAA
G12	TCGATATC	ACACGAGT
H1	TGGATCGA	GTGCGATA
H2	AATCCGGA	CTACAGTT
H3	ATGAGGCC	GTTAATTG
H4	AATGCCTC	TCGATCCA
H5	CGGACAAC	TCCGGATT
H6	ACCTTGGC	GGCCTCAT
H7	GAATGAGA	GAGGCATT
H8	CCATTCGA	GTTGTCCG
H9	GTCTACAC	GCCAAGGT
H10	GTGAATAT	TCTCATTC
H11	TCTGTTGG	TCGAATGG
H12	CTAGCGCT	GTGTAGAC
