# Supplementary material for: Molecular benchmarks of a SARS-CoV-2 epidemic
Source: Nat Commun. 2021 Jun 15;12:3633. doi: 10.1038/s41467-021-23883-6 (PMC8206085; doi:10.1038/s41467-021-23883-6)
Supplement: Supplementary file 6 — Supplementary Dataset 3 [file 41467_2021_23883_MOESM6_ESM.xlsx]

## Sheet: SARS-CoV-2_Supplementary_Data_3
Supplementary Data 3: The accession number of the GISAID sequences used for the comparative analysis.
GISAID_Accession_Number
EPI_ISL_413571
EPI_ISL_413572
EPI_ISL_413573
EPI_ISL_413574
EPI_ISL_413577
EPI_ISL_413579
EPI_ISL_413580
EPI_ISL_413582
EPI_ISL_413583
EPI_ISL_413584
EPI_ISL_413587
EPI_ISL_413588
EPI_ISL_413589
EPI_ISL_413590
EPI_ISL_413591
EPI_ISL_413592
EPI_ISL_413593
EPI_ISL_413594
EPI_ISL_413595
EPI_ISL_413596
EPI_ISL_413597
EPI_ISL_413598
EPI_ISL_413599
EPI_ISL_413600
EPI_ISL_413601
EPI_ISL_424218
EPI_ISL_424219
EPI_ISL_424220
EPI_ISL_424221
EPI_ISL_424222
EPI_ISL_424223
EPI_ISL_424224
EPI_ISL_424225
EPI_ISL_424226
EPI_ISL_424227
EPI_ISL_424228
EPI_ISL_424229
EPI_ISL_424230
EPI_ISL_424231
EPI_ISL_424232
EPI_ISL_424233
EPI_ISL_424234
EPI_ISL_424235
EPI_ISL_424236
EPI_ISL_424237
EPI_ISL_424238
EPI_ISL_424239
EPI_ISL_424240
EPI_ISL_424241
EPI_ISL_424243
EPI_ISL_424244
EPI_ISL_424245
EPI_ISL_424246
EPI_ISL_424247
EPI_ISL_424248
EPI_ISL_424249
EPI_ISL_424250
EPI_ISL_424251
EPI_ISL_424252
EPI_ISL_424253
EPI_ISL_424254
EPI_ISL_424255
EPI_ISL_424256
EPI_ISL_424257
EPI_ISL_424258
EPI_ISL_424259
EPI_ISL_424260
EPI_ISL_424261
EPI_ISL_424262
EPI_ISL_424263
EPI_ISL_424264
EPI_ISL_424266
EPI_ISL_424267
EPI_ISL_424268
EPI_ISL_424269
EPI_ISL_424270
EPI_ISL_424271
EPI_ISL_424273
EPI_ISL_424274
EPI_ISL_424275
EPI_ISL_424276
EPI_ISL_424278
EPI_ISL_424279
EPI_ISL_425548
EPI_ISL_425549
EPI_ISL_425550
EPI_ISL_425551
EPI_ISL_425554
EPI_ISL_425561
EPI_ISL_425562
EPI_ISL_425563
EPI_ISL_425565
EPI_ISL_425566
EPI_ISL_425567
EPI_ISL_425568
EPI_ISL_425570
EPI_ISL_425571
EPI_ISL_425573
EPI_ISL_425574
EPI_ISL_425575
EPI_ISL_425576
EPI_ISL_425579
EPI_ISL_425581
EPI_ISL_425582
EPI_ISL_425583
EPI_ISL_425584
EPI_ISL_425585
EPI_ISL_425586
EPI_ISL_425587
EPI_ISL_425590
EPI_ISL_425593
EPI_ISL_426881
EPI_ISL_426882
EPI_ISL_426883
EPI_ISL_426884
EPI_ISL_426885
EPI_ISL_426886
EPI_ISL_426887
EPI_ISL_426888
EPI_ISL_426889
EPI_ISL_426890
EPI_ISL_426891
EPI_ISL_426892
EPI_ISL_426893
EPI_ISL_426894
EPI_ISL_426895
EPI_ISL_426896
EPI_ISL_426897
EPI_ISL_426898
EPI_ISL_426899
EPI_ISL_426900
EPI_ISL_426901
EPI_ISL_426903
EPI_ISL_426904
EPI_ISL_426906
EPI_ISL_426907
EPI_ISL_426910
EPI_ISL_436200
EPI_ISL_436201
EPI_ISL_436202
EPI_ISL_436203
EPI_ISL_436205
EPI_ISL_436206
EPI_ISL_436207
EPI_ISL_436209
EPI_ISL_436210
EPI_ISL_436211
EPI_ISL_436212
EPI_ISL_436213
EPI_ISL_436214
EPI_ISL_436216
EPI_ISL_436217
EPI_ISL_436219
EPI_ISL_436220
EPI_ISL_436223
EPI_ISL_436224
EPI_ISL_436225
EPI_ISL_436227
EPI_ISL_436229
EPI_ISL_436230
EPI_ISL_436231
EPI_ISL_436233
EPI_ISL_436234
EPI_ISL_436235
EPI_ISL_436236
EPI_ISL_436237
EPI_ISL_436238
EPI_ISL_436239
EPI_ISL_436261
EPI_ISL_436262
EPI_ISL_436263
EPI_ISL_436264
EPI_ISL_436265
EPI_ISL_436266
EPI_ISL_436267
EPI_ISL_436268
EPI_ISL_436269
EPI_ISL_436282
EPI_ISL_436283
EPI_ISL_436284
EPI_ISL_436285
EPI_ISL_436287
EPI_ISL_436288
EPI_ISL_436290
EPI_ISL_436291
EPI_ISL_436292
EPI_ISL_436295
EPI_ISL_436297
EPI_ISL_413513
EPI_ISL_413514
EPI_ISL_413515
EPI_ISL_413516
EPI_ISL_413518
EPI_ISL_413519
EPI_ISL_413520
EPI_ISL_413521
EPI_ISL_413522
EPI_ISL_413523
EPI_ISL_413555
EPI_ISL_413556
EPI_ISL_413557
EPI_ISL_413558
EPI_ISL_413559
EPI_ISL_413560
EPI_ISL_413561
EPI_ISL_413562
EPI_ISL_413563
EPI_ISL_413564
EPI_ISL_413566
EPI_ISL_413568
EPI_ISL_413711
EPI_ISL_423091
EPI_ISL_423092
EPI_ISL_423094
EPI_ISL_423095
EPI_ISL_423096
EPI_ISL_423097
EPI_ISL_423098
EPI_ISL_423099
EPI_ISL_424200
EPI_ISL_424202
EPI_ISL_424203
EPI_ISL_424205
EPI_ISL_424207
EPI_ISL_424208
EPI_ISL_424209
EPI_ISL_424210
EPI_ISL_424211
EPI_ISL_424212
EPI_ISL_424213
EPI_ISL_424214
EPI_ISL_424215
EPI_ISL_424216
EPI_ISL_424280
EPI_ISL_424281
EPI_ISL_424282
EPI_ISL_424284
EPI_ISL_424285
EPI_ISL_424286
EPI_ISL_424287
EPI_ISL_424288
EPI_ISL_424289
EPI_ISL_424290
EPI_ISL_424291
EPI_ISL_424292
EPI_ISL_424293
EPI_ISL_424294
EPI_ISL_424295
EPI_ISL_424296
EPI_ISL_424297
EPI_ISL_424298
EPI_ISL_424299
EPI_ISL_425501
EPI_ISL_425502
EPI_ISL_425504
EPI_ISL_425505
EPI_ISL_425506
EPI_ISL_425507
EPI_ISL_425508
EPI_ISL_425509
EPI_ISL_425510
EPI_ISL_425511
EPI_ISL_425512
EPI_ISL_425513
EPI_ISL_425514
EPI_ISL_425515
EPI_ISL_425517
EPI_ISL_425518
EPI_ISL_425519
EPI_ISL_425522
EPI_ISL_425523
EPI_ISL_425525
EPI_ISL_425526
EPI_ISL_425527
EPI_ISL_425530
EPI_ISL_425532
EPI_ISL_425533
EPI_ISL_425535
EPI_ISL_425536
EPI_ISL_425537
EPI_ISL_425544
EPI_ISL_425547
EPI_ISL_425700
EPI_ISL_425701
EPI_ISL_426800
EPI_ISL_426801
EPI_ISL_426802
EPI_ISL_426803
EPI_ISL_426804
EPI_ISL_426805
EPI_ISL_426806
EPI_ISL_426807
EPI_ISL_426809
EPI_ISL_426810
EPI_ISL_426811
EPI_ISL_426812
EPI_ISL_426813
EPI_ISL_426814
EPI_ISL_426816
EPI_ISL_426817
EPI_ISL_426819
EPI_ISL_426821
EPI_ISL_426822
EPI_ISL_426824
EPI_ISL_426825
EPI_ISL_426826
EPI_ISL_426827
EPI_ISL_426828
EPI_ISL_426830
EPI_ISL_426831
EPI_ISL_426832
EPI_ISL_426833
EPI_ISL_426835
EPI_ISL_426836
EPI_ISL_426837
EPI_ISL_426838
EPI_ISL_426839
EPI_ISL_426840
EPI_ISL_426841
EPI_ISL_426842
EPI_ISL_426844
EPI_ISL_426845
EPI_ISL_426846
EPI_ISL_426847
EPI_ISL_426848
EPI_ISL_426850
EPI_ISL_426851
EPI_ISL_426852
EPI_ISL_426853
EPI_ISL_426854
EPI_ISL_426855
EPI_ISL_426856
EPI_ISL_426858
EPI_ISL_426860
EPI_ISL_426861
EPI_ISL_426862
EPI_ISL_426864
EPI_ISL_426865
EPI_ISL_426866
EPI_ISL_426870
EPI_ISL_426872
EPI_ISL_426873
EPI_ISL_426874
EPI_ISL_426875
EPI_ISL_426876
EPI_ISL_426877
EPI_ISL_426878
EPI_ISL_435074
EPI_ISL_435081
EPI_ISL_435095
EPI_ISL_435096
EPI_ISL_435097
EPI_ISL_435099
EPI_ISL_436240
EPI_ISL_436241
EPI_ISL_436242
EPI_ISL_436244
EPI_ISL_436245
EPI_ISL_436246
EPI_ISL_436247
EPI_ISL_436248
EPI_ISL_436249
EPI_ISL_436250
EPI_ISL_436251
EPI_ISL_436252
EPI_ISL_436254
EPI_ISL_436255
EPI_ISL_436258
EPI_ISL_436271
EPI_ISL_436272
EPI_ISL_411060
EPI_ISL_411066
EPI_ISL_413691
EPI_ISL_413692
EPI_ISL_413693
EPI_ISL_413694
EPI_ISL_413695
EPI_ISL_413697
EPI_ISL_423007
EPI_ISL_423008
EPI_ISL_423010
EPI_ISL_423011
EPI_ISL_423012
EPI_ISL_423013
EPI_ISL_423014
EPI_ISL_423015
EPI_ISL_423016
EPI_ISL_423017
EPI_ISL_423018
EPI_ISL_423019
EPI_ISL_423020
EPI_ISL_423021
EPI_ISL_423022
EPI_ISL_423024
EPI_ISL_423025
EPI_ISL_423026
EPI_ISL_423027
EPI_ISL_423028
EPI_ISL_423029
EPI_ISL_423030
EPI_ISL_423031
EPI_ISL_423032
EPI_ISL_423033
EPI_ISL_423039
EPI_ISL_423040
EPI_ISL_423041
EPI_ISL_423042
EPI_ISL_423043
EPI_ISL_423044
EPI_ISL_423045
EPI_ISL_423047
EPI_ISL_423052
EPI_ISL_423053
EPI_ISL_423055
EPI_ISL_423056
EPI_ISL_423057
EPI_ISL_423058
EPI_ISL_423059
EPI_ISL_423063
EPI_ISL_423065
EPI_ISL_423066
EPI_ISL_423067
EPI_ISL_423068
EPI_ISL_423069
EPI_ISL_424338
EPI_ISL_424339
EPI_ISL_424340
EPI_ISL_424341
EPI_ISL_424342
EPI_ISL_424343
EPI_ISL_424344
EPI_ISL_424345
EPI_ISL_424346
EPI_ISL_424347
EPI_ISL_424352
EPI_ISL_424353
EPI_ISL_424354
EPI_ISL_424355
EPI_ISL_424356
EPI_ISL_424357
EPI_ISL_424358
EPI_ISL_424359
EPI_ISL_424360
EPI_ISL_424361
EPI_ISL_424362
EPI_ISL_424363
EPI_ISL_424364
EPI_ISL_424365
EPI_ISL_424366
EPI_ISL_425669
EPI_ISL_425670
EPI_ISL_425671
EPI_ISL_425672
EPI_ISL_425674
EPI_ISL_425675
EPI_ISL_425676
EPI_ISL_425677
EPI_ISL_425678
EPI_ISL_425679
EPI_ISL_425682
EPI_ISL_425684
EPI_ISL_425685
EPI_ISL_425687
EPI_ISL_425688
EPI_ISL_425692
EPI_ISL_425693
EPI_ISL_425695
EPI_ISL_425696
EPI_ISL_425697
EPI_ISL_425698
EPI_ISL_425699
EPI_ISL_435000
EPI_ISL_435001
EPI_ISL_435002
EPI_ISL_435003
EPI_ISL_435005
EPI_ISL_435006
EPI_ISL_435007
EPI_ISL_435008
EPI_ISL_435009
EPI_ISL_435010
EPI_ISL_435011
EPI_ISL_435012
EPI_ISL_435014
EPI_ISL_435015
EPI_ISL_435016
EPI_ISL_435017
EPI_ISL_435018
EPI_ISL_435019
EPI_ISL_435020
EPI_ISL_435021
EPI_ISL_435022
EPI_ISL_435023
EPI_ISL_435024
EPI_ISL_435028
EPI_ISL_435029
EPI_ISL_435050
EPI_ISL_435051
EPI_ISL_435052
EPI_ISL_435053
EPI_ISL_435054
EPI_ISL_435055
EPI_ISL_435056
EPI_ISL_435058
EPI_ISL_435083
EPI_ISL_436317
EPI_ISL_436318
EPI_ISL_436324
EPI_ISL_436325
EPI_ISL_436326
EPI_ISL_436327
EPI_ISL_436328
EPI_ISL_436329
EPI_ISL_436330
EPI_ISL_436334
EPI_ISL_436335
EPI_ISL_436336
EPI_ISL_436337
EPI_ISL_436341
EPI_ISL_436342
EPI_ISL_436345
EPI_ISL_436346
EPI_ISL_436348
EPI_ISL_436353
EPI_ISL_436355
EPI_ISL_436356
EPI_ISL_436380
EPI_ISL_436382
EPI_ISL_436383
EPI_ISL_436384
EPI_ISL_436386
EPI_ISL_436387
EPI_ISL_436388
EPI_ISL_436389
EPI_ISL_413602
EPI_ISL_413603
EPI_ISL_413604
EPI_ISL_413606
EPI_ISL_413607
EPI_ISL_413608
EPI_ISL_413609
EPI_ISL_413610
EPI_ISL_413611
EPI_ISL_413612
EPI_ISL_413613
EPI_ISL_413614
EPI_ISL_413615
EPI_ISL_413616
EPI_ISL_413617
EPI_ISL_413618
EPI_ISL_413619
EPI_ISL_413620
EPI_ISL_413621
EPI_ISL_413622
EPI_ISL_413623
EPI_ISL_413647
EPI_ISL_413648
EPI_ISL_413649
EPI_ISL_413650
EPI_ISL_413651
EPI_ISL_413652
EPI_ISL_413653
EPI_ISL_414936
EPI_ISL_414937
EPI_ISL_414938
EPI_ISL_414939
EPI_ISL_414940
EPI_ISL_414941
EPI_ISL_423070
EPI_ISL_423071
EPI_ISL_423072
EPI_ISL_423073
EPI_ISL_423074
EPI_ISL_423075
EPI_ISL_423076
EPI_ISL_423078
EPI_ISL_423079
EPI_ISL_423081
EPI_ISL_423084
EPI_ISL_423085
EPI_ISL_423086
EPI_ISL_423087
EPI_ISL_424300
EPI_ISL_424301
EPI_ISL_424302
EPI_ISL_424304
EPI_ISL_424305
EPI_ISL_424306
EPI_ISL_424307
EPI_ISL_424308
EPI_ISL_424309
EPI_ISL_424310
EPI_ISL_424311
EPI_ISL_424312
EPI_ISL_424313
EPI_ISL_424314
EPI_ISL_424315
EPI_ISL_425600
EPI_ISL_425601
EPI_ISL_425603
EPI_ISL_425609
EPI_ISL_425611
EPI_ISL_425614
EPI_ISL_425615
EPI_ISL_425616
EPI_ISL_425618
EPI_ISL_425620
EPI_ISL_425621
EPI_ISL_425622
EPI_ISL_425623
EPI_ISL_425630
EPI_ISL_425631
EPI_ISL_425632
EPI_ISL_425633
EPI_ISL_425635
EPI_ISL_425637
EPI_ISL_425638
EPI_ISL_425639
EPI_ISL_425640
EPI_ISL_425641
EPI_ISL_425642
EPI_ISL_425643
EPI_ISL_425644
EPI_ISL_425645
EPI_ISL_426914
EPI_ISL_426917
EPI_ISL_426918
EPI_ISL_426919
EPI_ISL_426920
EPI_ISL_426921
EPI_ISL_426922
EPI_ISL_426923
EPI_ISL_426924
EPI_ISL_426926
EPI_ISL_426927
EPI_ISL_426929
EPI_ISL_426930
EPI_ISL_426931
EPI_ISL_426932
EPI_ISL_426933
EPI_ISL_426934
EPI_ISL_426935
EPI_ISL_426940
EPI_ISL_426941
EPI_ISL_426942
EPI_ISL_426943
EPI_ISL_426947
EPI_ISL_426948
EPI_ISL_426951
EPI_ISL_426952
EPI_ISL_426953
EPI_ISL_426954
EPI_ISL_426955
EPI_ISL_426978
EPI_ISL_426980
EPI_ISL_426981
EPI_ISL_426984
EPI_ISL_426985
EPI_ISL_426986
EPI_ISL_426988
EPI_ISL_426989
EPI_ISL_426993
EPI_ISL_426994
EPI_ISL_435030
EPI_ISL_435031
EPI_ISL_435032
EPI_ISL_435033
EPI_ISL_435034
EPI_ISL_435035
EPI_ISL_435036
EPI_ISL_435037
EPI_ISL_435038
EPI_ISL_435039
EPI_ISL_435040
EPI_ISL_435041
EPI_ISL_435042
EPI_ISL_435043
EPI_ISL_435044
EPI_ISL_435045
EPI_ISL_435046
EPI_ISL_435047
EPI_ISL_435048
EPI_ISL_435049
EPI_ISL_435061
EPI_ISL_435064
EPI_ISL_436301
EPI_ISL_436303
EPI_ISL_436304
EPI_ISL_436305
EPI_ISL_436306
EPI_ISL_436307
EPI_ISL_436310
EPI_ISL_436311
EPI_ISL_436313
EPI_ISL_436314
EPI_ISL_436315
EPI_ISL_436316
EPI_ISL_436361
EPI_ISL_436364
EPI_ISL_436365
EPI_ISL_436366
EPI_ISL_436367
EPI_ISL_436368
EPI_ISL_436369
EPI_ISL_436370
EPI_ISL_436371
EPI_ISL_436373
EPI_ISL_436374
EPI_ISL_436376
EPI_ISL_436377
EPI_ISL_436378
EPI_ISL_436379
EPI_ISL_436390
EPI_ISL_436391
EPI_ISL_436397
EPI_ISL_412030
EPI_ISL_414663
EPI_ISL_414690
EPI_ISL_414691
EPI_ISL_414692
EPI_ISL_423000
EPI_ISL_423001
EPI_ISL_423002
EPI_ISL_423003
EPI_ISL_423004
EPI_ISL_423005
EPI_ISL_423006
EPI_ISL_424010
EPI_ISL_424012
EPI_ISL_424017
EPI_ISL_424062
EPI_ISL_424076
EPI_ISL_424078
EPI_ISL_424082
EPI_ISL_424084
EPI_ISL_424316
EPI_ISL_424317
EPI_ISL_424318
EPI_ISL_424319
EPI_ISL_424321
EPI_ISL_424322
EPI_ISL_424323
EPI_ISL_424324
EPI_ISL_424325
EPI_ISL_424326
EPI_ISL_424327
EPI_ISL_424329
EPI_ISL_424330
EPI_ISL_424331
EPI_ISL_424332
EPI_ISL_424333
EPI_ISL_424334
EPI_ISL_424335
EPI_ISL_424336
EPI_ISL_424337
EPI_ISL_425306
EPI_ISL_425307
EPI_ISL_425308
EPI_ISL_425309
EPI_ISL_425310
EPI_ISL_425311
EPI_ISL_425312
EPI_ISL_425313
EPI_ISL_425314
EPI_ISL_425315
EPI_ISL_425316
EPI_ISL_425317
EPI_ISL_425318
EPI_ISL_425319
EPI_ISL_425321
EPI_ISL_425322
EPI_ISL_425323
EPI_ISL_425324
EPI_ISL_425325
EPI_ISL_425326
EPI_ISL_425327
EPI_ISL_425342
EPI_ISL_425348
EPI_ISL_425390
EPI_ISL_425392
EPI_ISL_425393
EPI_ISL_425395
EPI_ISL_425398
EPI_ISL_425627
EPI_ISL_425628
EPI_ISL_425647
EPI_ISL_425648
EPI_ISL_425650
EPI_ISL_425651
EPI_ISL_425652
EPI_ISL_425653
EPI_ISL_425654
EPI_ISL_425656
EPI_ISL_425657
EPI_ISL_425658
EPI_ISL_425659
EPI_ISL_425660
EPI_ISL_425662
EPI_ISL_425663
EPI_ISL_425668
EPI_ISL_426637
EPI_ISL_426638
EPI_ISL_426639
EPI_ISL_426659
EPI_ISL_426661
EPI_ISL_426662
EPI_ISL_426663
EPI_ISL_426664
EPI_ISL_426665
EPI_ISL_426666
EPI_ISL_426667
EPI_ISL_426669
EPI_ISL_426670
EPI_ISL_426671
EPI_ISL_426672
EPI_ISL_426673
EPI_ISL_426674
EPI_ISL_426675
EPI_ISL_426676
EPI_ISL_426677
EPI_ISL_426679
EPI_ISL_426956
EPI_ISL_426957
EPI_ISL_426958
EPI_ISL_426959
EPI_ISL_426960
EPI_ISL_426961
EPI_ISL_426962
EPI_ISL_426963
EPI_ISL_426964
EPI_ISL_426965
EPI_ISL_426967
EPI_ISL_426968
EPI_ISL_426970
EPI_ISL_426971
EPI_ISL_426972
EPI_ISL_426973
EPI_ISL_426974
EPI_ISL_426975
EPI_ISL_426976
EPI_ISL_426977
EPI_ISL_426995
EPI_ISL_426997
EPI_ISL_426999
EPI_ISL_436040
EPI_ISL_436041
EPI_ISL_436042
EPI_ISL_436043
EPI_ISL_436044
EPI_ISL_436045
EPI_ISL_436047
EPI_ISL_436048
EPI_ISL_436049
EPI_ISL_436050
EPI_ISL_436051
EPI_ISL_436052
EPI_ISL_436053
EPI_ISL_436054
EPI_ISL_436055
EPI_ISL_436056
EPI_ISL_436057
EPI_ISL_436058
EPI_ISL_436059
EPI_ISL_436060
EPI_ISL_436061
EPI_ISL_436062
EPI_ISL_436063
EPI_ISL_436064
EPI_ISL_436065
EPI_ISL_436066
EPI_ISL_436067
EPI_ISL_436068
EPI_ISL_436069
EPI_ISL_436070
EPI_ISL_436071
EPI_ISL_436072
EPI_ISL_436073
EPI_ISL_436074
EPI_ISL_436075
EPI_ISL_436076
EPI_ISL_436077
EPI_ISL_436078
EPI_ISL_436079
EPI_ISL_436080
EPI_ISL_436081
EPI_ISL_436082
EPI_ISL_436097
EPI_ISL_436098
EPI_ISL_436099
EPI_ISL_403928
EPI_ISL_403929
EPI_ISL_403930
EPI_ISL_403931
EPI_ISL_403932
EPI_ISL_403933
EPI_ISL_403934
EPI_ISL_403935
EPI_ISL_403936
EPI_ISL_403937
EPI_ISL_403962
EPI_ISL_403963
EPI_ISL_412026
EPI_ISL_412028
EPI_ISL_412029
EPI_ISL_414600
EPI_ISL_414616
EPI_ISL_414617
EPI_ISL_414618
EPI_ISL_414619
EPI_ISL_414620
EPI_ISL_414621
EPI_ISL_414622
EPI_ISL_414623
EPI_ISL_414624
EPI_ISL_414625
EPI_ISL_414626
EPI_ISL_414627
EPI_ISL_414628
EPI_ISL_414629
EPI_ISL_414630
EPI_ISL_414631
EPI_ISL_414632
EPI_ISL_414633
EPI_ISL_414634
EPI_ISL_414635
EPI_ISL_414636
EPI_ISL_414637
EPI_ISL_414638
EPI_ISL_414641
EPI_ISL_414642
EPI_ISL_414643
EPI_ISL_414646
EPI_ISL_414648
EPI_ISL_414686
EPI_ISL_414687
EPI_ISL_414688
EPI_ISL_414689
EPI_ISL_415920
EPI_ISL_424003
EPI_ISL_424006
EPI_ISL_424007
EPI_ISL_424009
EPI_ISL_424020
EPI_ISL_424024
EPI_ISL_424025
EPI_ISL_424028
EPI_ISL_424029
EPI_ISL_424031
EPI_ISL_424032
EPI_ISL_424034
EPI_ISL_424035
EPI_ISL_424037
EPI_ISL_424038
EPI_ISL_424052
EPI_ISL_424054
EPI_ISL_424182
EPI_ISL_424183
EPI_ISL_424184
EPI_ISL_424186
EPI_ISL_424187
EPI_ISL_424188
EPI_ISL_424189
EPI_ISL_424191
EPI_ISL_424192
EPI_ISL_424193
EPI_ISL_424194
EPI_ISL_424195
EPI_ISL_424196
EPI_ISL_424197
EPI_ISL_424198
EPI_ISL_424199
EPI_ISL_425300
EPI_ISL_425301
EPI_ISL_425303
EPI_ISL_425304
EPI_ISL_425305
EPI_ISL_425331
EPI_ISL_425332
EPI_ISL_425333
EPI_ISL_425335
EPI_ISL_425338
EPI_ISL_425339
EPI_ISL_425351
EPI_ISL_425352
EPI_ISL_425358
EPI_ISL_425359
EPI_ISL_425361
EPI_ISL_425362
EPI_ISL_425371
EPI_ISL_425373
EPI_ISL_425374
EPI_ISL_425378
EPI_ISL_425380
EPI_ISL_425382
EPI_ISL_426617
EPI_ISL_426618
EPI_ISL_426619
EPI_ISL_426620
EPI_ISL_426621
EPI_ISL_426622
EPI_ISL_426623
EPI_ISL_426624
EPI_ISL_426625
EPI_ISL_426626
EPI_ISL_426627
EPI_ISL_426628
EPI_ISL_426629
EPI_ISL_426630
EPI_ISL_426631
EPI_ISL_426632
EPI_ISL_426634
EPI_ISL_426635
EPI_ISL_426636
EPI_ISL_426640
EPI_ISL_426641
EPI_ISL_426642
EPI_ISL_426643
EPI_ISL_426644
EPI_ISL_426645
EPI_ISL_426646
EPI_ISL_426647
EPI_ISL_426648
EPI_ISL_426649
EPI_ISL_426650
EPI_ISL_426651
EPI_ISL_426652
EPI_ISL_426653
EPI_ISL_426654
EPI_ISL_426655
EPI_ISL_426656
EPI_ISL_426657
EPI_ISL_426658
EPI_ISL_426680
EPI_ISL_426682
EPI_ISL_426683
EPI_ISL_426684
EPI_ISL_426685
EPI_ISL_426686
EPI_ISL_426687
EPI_ISL_426688
EPI_ISL_426689
EPI_ISL_426690
EPI_ISL_426691
EPI_ISL_426692
EPI_ISL_426693
EPI_ISL_426694
EPI_ISL_426696
EPI_ISL_426697
EPI_ISL_426698
EPI_ISL_426699
EPI_ISL_413455
EPI_ISL_413456
EPI_ISL_413457
EPI_ISL_413458
EPI_ISL_413459
EPI_ISL_413485
EPI_ISL_413486
EPI_ISL_413487
EPI_ISL_413488
EPI_ISL_413489
EPI_ISL_413490
EPI_ISL_424100
EPI_ISL_424101
EPI_ISL_424116
EPI_ISL_424117
EPI_ISL_424119
EPI_ISL_424120
EPI_ISL_424121
EPI_ISL_424133
EPI_ISL_424140
EPI_ISL_424152
EPI_ISL_424166
EPI_ISL_424167
EPI_ISL_424169
EPI_ISL_424170
EPI_ISL_424172
EPI_ISL_424173
EPI_ISL_424174
EPI_ISL_424175
EPI_ISL_424176
EPI_ISL_424178
EPI_ISL_424179
EPI_ISL_424180
EPI_ISL_424181
EPI_ISL_425427
EPI_ISL_425428
EPI_ISL_425430
EPI_ISL_425431
EPI_ISL_425432
EPI_ISL_425433
EPI_ISL_425434
EPI_ISL_425435
EPI_ISL_425436
EPI_ISL_425437
EPI_ISL_425439
EPI_ISL_425440
EPI_ISL_425441
EPI_ISL_425443
EPI_ISL_425446
EPI_ISL_425449
EPI_ISL_425450
EPI_ISL_425451
EPI_ISL_425452
EPI_ISL_425453
EPI_ISL_425454
EPI_ISL_425455
EPI_ISL_425457
EPI_ISL_425458
EPI_ISL_425460
EPI_ISL_425462
EPI_ISL_425464
EPI_ISL_425465
EPI_ISL_425466
EPI_ISL_425468
EPI_ISL_425469
EPI_ISL_425470
EPI_ISL_425471
EPI_ISL_425472
EPI_ISL_425473
EPI_ISL_425474
EPI_ISL_425475
EPI_ISL_425476
EPI_ISL_425477
EPI_ISL_425479
EPI_ISL_425480
EPI_ISL_425481
EPI_ISL_425482
EPI_ISL_425483
EPI_ISL_425484
EPI_ISL_425485
EPI_ISL_425486
EPI_ISL_425487
EPI_ISL_425488
EPI_ISL_425489
EPI_ISL_425490
EPI_ISL_425491
EPI_ISL_425492
EPI_ISL_425493
EPI_ISL_425494
EPI_ISL_425495
EPI_ISL_425496
EPI_ISL_425497
EPI_ISL_425498
EPI_ISL_426761
EPI_ISL_426763
EPI_ISL_426764
EPI_ISL_426765
EPI_ISL_426766
EPI_ISL_426767
EPI_ISL_426768
EPI_ISL_426769
EPI_ISL_426770
EPI_ISL_426771
EPI_ISL_426772
EPI_ISL_426773
EPI_ISL_426775
EPI_ISL_426777
EPI_ISL_426778
EPI_ISL_426779
EPI_ISL_426782
EPI_ISL_426786
EPI_ISL_426789
EPI_ISL_426790
EPI_ISL_426792
EPI_ISL_426793
EPI_ISL_426796
EPI_ISL_426797
EPI_ISL_426798
EPI_ISL_426799
EPI_ISL_436101
EPI_ISL_436102
EPI_ISL_436103
EPI_ISL_436104
EPI_ISL_436106
EPI_ISL_436107
EPI_ISL_436108
EPI_ISL_436113
EPI_ISL_436114
EPI_ISL_436119
EPI_ISL_436120
EPI_ISL_436126
EPI_ISL_436157
EPI_ISL_436197
EPI_ISL_436198
EPI_ISL_412116
EPI_ISL_422039
EPI_ISL_422040
EPI_ISL_422041
EPI_ISL_422042
EPI_ISL_422043
EPI_ISL_422044
EPI_ISL_422045
EPI_ISL_422046
EPI_ISL_422047
EPI_ISL_422048
EPI_ISL_422049
EPI_ISL_422050
EPI_ISL_422051
EPI_ISL_422052
EPI_ISL_422053
EPI_ISL_422054
EPI_ISL_422055
EPI_ISL_422057
EPI_ISL_422058
EPI_ISL_422059
EPI_ISL_422060
EPI_ISL_422061
EPI_ISL_422062
EPI_ISL_422063
EPI_ISL_422064
EPI_ISL_422065
EPI_ISL_422066
EPI_ISL_422067
EPI_ISL_422068
EPI_ISL_422069
EPI_ISL_422070
EPI_ISL_422071
EPI_ISL_422072
EPI_ISL_422073
EPI_ISL_422074
EPI_ISL_422075
EPI_ISL_422076
EPI_ISL_422077
EPI_ISL_422078
EPI_ISL_422079
EPI_ISL_423370
EPI_ISL_423371
EPI_ISL_423372
EPI_ISL_423373
EPI_ISL_423374
EPI_ISL_423380
EPI_ISL_423382
EPI_ISL_423383
EPI_ISL_423384
EPI_ISL_423385
EPI_ISL_423387
EPI_ISL_423389
EPI_ISL_423393
EPI_ISL_423394
EPI_ISL_423395
EPI_ISL_423396
EPI_ISL_423398
EPI_ISL_423400
EPI_ISL_423401
EPI_ISL_424703
EPI_ISL_425401
EPI_ISL_425402
EPI_ISL_425403
EPI_ISL_425404
EPI_ISL_425405
EPI_ISL_425407
EPI_ISL_425409
EPI_ISL_425410
EPI_ISL_425411
EPI_ISL_425412
EPI_ISL_425423
EPI_ISL_425424
EPI_ISL_425425
EPI_ISL_426700
EPI_ISL_426701
EPI_ISL_426702
EPI_ISL_426703
EPI_ISL_426705
EPI_ISL_426706
EPI_ISL_426707
EPI_ISL_426709
EPI_ISL_426711
EPI_ISL_426714
EPI_ISL_426715
EPI_ISL_426717
EPI_ISL_426718
EPI_ISL_426721
EPI_ISL_426725
EPI_ISL_426727
EPI_ISL_426729
EPI_ISL_426730
EPI_ISL_426732
EPI_ISL_426733
EPI_ISL_426734
EPI_ISL_426735
EPI_ISL_426736
EPI_ISL_426737
EPI_ISL_426740
EPI_ISL_426741
EPI_ISL_426743
EPI_ISL_426745
EPI_ISL_426746
EPI_ISL_426747
EPI_ISL_426750
EPI_ISL_426751
EPI_ISL_426752
EPI_ISL_426753
EPI_ISL_426754
EPI_ISL_426756
EPI_ISL_434018
EPI_ISL_434020
EPI_ISL_434021
EPI_ISL_434022
EPI_ISL_434024
EPI_ISL_434027
EPI_ISL_434029
EPI_ISL_434030
EPI_ISL_434032
EPI_ISL_434034
EPI_ISL_434035
EPI_ISL_434036
EPI_ISL_434038
EPI_ISL_434039
EPI_ISL_434041
EPI_ISL_434043
EPI_ISL_434045
EPI_ISL_434046
EPI_ISL_434047
EPI_ISL_434049
EPI_ISL_434050
EPI_ISL_434051
EPI_ISL_434054
EPI_ISL_435350
EPI_ISL_435353
EPI_ISL_435356
EPI_ISL_435358
EPI_ISL_435359
EPI_ISL_435360
EPI_ISL_435362
EPI_ISL_435363
EPI_ISL_435365
EPI_ISL_435367
EPI_ISL_435368
EPI_ISL_435369
EPI_ISL_435372
EPI_ISL_435375
EPI_ISL_435376
EPI_ISL_435377
EPI_ISL_435379
EPI_ISL_435384
EPI_ISL_435389
EPI_ISL_436680
EPI_ISL_436681
EPI_ISL_436682
EPI_ISL_436683
EPI_ISL_436684
EPI_ISL_436686
EPI_ISL_436688
EPI_ISL_413996
EPI_ISL_413997
EPI_ISL_413999
EPI_ISL_422016
EPI_ISL_422080
EPI_ISL_422081
EPI_ISL_422082
EPI_ISL_422083
EPI_ISL_422084
EPI_ISL_422085
EPI_ISL_422086
EPI_ISL_422088
EPI_ISL_422089
EPI_ISL_422090
EPI_ISL_422091
EPI_ISL_422092
EPI_ISL_422093
EPI_ISL_422094
EPI_ISL_422095
EPI_ISL_422096
EPI_ISL_422097
EPI_ISL_422098
EPI_ISL_422099
EPI_ISL_423321
EPI_ISL_423324
EPI_ISL_423343
EPI_ISL_423346
EPI_ISL_424626
EPI_ISL_424627
EPI_ISL_424628
EPI_ISL_424629
EPI_ISL_424630
EPI_ISL_424631
EPI_ISL_424633
EPI_ISL_424634
EPI_ISL_424636
EPI_ISL_424637
EPI_ISL_424640
EPI_ISL_424641
EPI_ISL_424642
EPI_ISL_424643
EPI_ISL_424644
EPI_ISL_424645
EPI_ISL_424646
EPI_ISL_424647
EPI_ISL_424649
EPI_ISL_424650
EPI_ISL_424651
EPI_ISL_424652
EPI_ISL_424653
EPI_ISL_424654
EPI_ISL_424655
EPI_ISL_424656
EPI_ISL_424670
EPI_ISL_424671
EPI_ISL_424672
EPI_ISL_424673
EPI_ISL_425944
EPI_ISL_425945
EPI_ISL_425946
EPI_ISL_425947
EPI_ISL_425948
EPI_ISL_425949
EPI_ISL_425950
EPI_ISL_425951
EPI_ISL_425952
EPI_ISL_425953
EPI_ISL_425954
EPI_ISL_425955
EPI_ISL_425956
EPI_ISL_425958
EPI_ISL_425959
EPI_ISL_425961
EPI_ISL_425962
EPI_ISL_425963
EPI_ISL_425964
EPI_ISL_425965
EPI_ISL_425966
EPI_ISL_425967
EPI_ISL_425968
EPI_ISL_425969
EPI_ISL_425971
EPI_ISL_425972
EPI_ISL_425973
EPI_ISL_425975
EPI_ISL_425976
EPI_ISL_425978
EPI_ISL_425979
EPI_ISL_425980
EPI_ISL_425982
EPI_ISL_425984
EPI_ISL_425985
EPI_ISL_425986
EPI_ISL_425987
EPI_ISL_434004
EPI_ISL_434063
EPI_ISL_434064
EPI_ISL_434065
EPI_ISL_434066
EPI_ISL_434067
EPI_ISL_434068
EPI_ISL_434069
EPI_ISL_434070
EPI_ISL_434071
EPI_ISL_434072
EPI_ISL_434073
EPI_ISL_434074
EPI_ISL_434075
EPI_ISL_434076
EPI_ISL_434077
EPI_ISL_434079
EPI_ISL_434080
EPI_ISL_434081
EPI_ISL_434082
EPI_ISL_434083
EPI_ISL_434084
EPI_ISL_434085
EPI_ISL_434086
EPI_ISL_434087
EPI_ISL_434088
EPI_ISL_434089
EPI_ISL_434090
EPI_ISL_434091
EPI_ISL_434092
EPI_ISL_434093
EPI_ISL_434094
EPI_ISL_434095
EPI_ISL_434096
EPI_ISL_434097
EPI_ISL_434098
EPI_ISL_434099
EPI_ISL_435303
EPI_ISL_435361
EPI_ISL_435390
EPI_ISL_435391
EPI_ISL_435393
EPI_ISL_435394
EPI_ISL_435395
EPI_ISL_435397
EPI_ISL_435398
EPI_ISL_436600
EPI_ISL_436601
EPI_ISL_436602
EPI_ISL_436603
EPI_ISL_436604
EPI_ISL_436605
EPI_ISL_436606
EPI_ISL_436607
EPI_ISL_436608
EPI_ISL_436609
EPI_ISL_436610
EPI_ISL_436612
EPI_ISL_436613
EPI_ISL_436614
EPI_ISL_436615
EPI_ISL_436616
EPI_ISL_436617
EPI_ISL_436618
EPI_ISL_436619
EPI_ISL_436620
EPI_ISL_436621
EPI_ISL_436622
EPI_ISL_436623
EPI_ISL_436625
EPI_ISL_436626
EPI_ISL_436627
EPI_ISL_436628
EPI_ISL_436629
EPI_ISL_436630
EPI_ISL_436631
EPI_ISL_436632
EPI_ISL_436634
EPI_ISL_436635
EPI_ISL_436658
EPI_ISL_436659
EPI_ISL_436667
EPI_ISL_409067
EPI_ISL_410044
EPI_ISL_410045
EPI_ISL_412862
EPI_ISL_412869
EPI_ISL_412870
EPI_ISL_412871
EPI_ISL_412872
EPI_ISL_422017
EPI_ISL_422018
EPI_ISL_422019
EPI_ISL_422020
EPI_ISL_422021
EPI_ISL_422022
EPI_ISL_422023
EPI_ISL_422024
EPI_ISL_422025
EPI_ISL_422026
EPI_ISL_422027
EPI_ISL_422028
EPI_ISL_422029
EPI_ISL_422030
EPI_ISL_422031
EPI_ISL_422032
EPI_ISL_422033
EPI_ISL_422034
EPI_ISL_422035
EPI_ISL_422036
EPI_ISL_422037
EPI_ISL_422038
EPI_ISL_422165
EPI_ISL_422166
EPI_ISL_422167
EPI_ISL_422168
EPI_ISL_422169
EPI_ISL_422170
EPI_ISL_422171
EPI_ISL_422172
EPI_ISL_422173
EPI_ISL_422174
EPI_ISL_422175
EPI_ISL_422176
EPI_ISL_422177
EPI_ISL_422178
EPI_ISL_422179
EPI_ISL_423328
EPI_ISL_423337
EPI_ISL_423350
EPI_ISL_423351
EPI_ISL_423352
EPI_ISL_423353
EPI_ISL_423354
EPI_ISL_423355
EPI_ISL_423356
EPI_ISL_423357
EPI_ISL_423358
EPI_ISL_423359
EPI_ISL_423360
EPI_ISL_423361
EPI_ISL_423363
EPI_ISL_423365
EPI_ISL_423366
EPI_ISL_423367
EPI_ISL_423368
EPI_ISL_423369
EPI_ISL_423496
EPI_ISL_423497
EPI_ISL_423499
EPI_ISL_423500
EPI_ISL_423502
EPI_ISL_423503
EPI_ISL_423504
EPI_ISL_423506
EPI_ISL_423507
EPI_ISL_423508
EPI_ISL_423509
EPI_ISL_423512
EPI_ISL_423521
EPI_ISL_424657
EPI_ISL_424658
EPI_ISL_424660
EPI_ISL_424661
EPI_ISL_424662
EPI_ISL_424663
EPI_ISL_424664
EPI_ISL_424667
EPI_ISL_424668
EPI_ISL_424669
EPI_ISL_424841
EPI_ISL_424842
EPI_ISL_424843
EPI_ISL_424844
EPI_ISL_424845
EPI_ISL_424846
EPI_ISL_424847
EPI_ISL_424848
EPI_ISL_424849
EPI_ISL_424850
EPI_ISL_424851
EPI_ISL_424852
EPI_ISL_424853
EPI_ISL_424854
EPI_ISL_425988
EPI_ISL_425990
EPI_ISL_425991
EPI_ISL_425992
EPI_ISL_425993
EPI_ISL_425994
EPI_ISL_425995
EPI_ISL_425996
EPI_ISL_425997
EPI_ISL_425998
EPI_ISL_425999
EPI_ISL_434000
EPI_ISL_434001
EPI_ISL_434002
EPI_ISL_434007
EPI_ISL_434009
EPI_ISL_434010
EPI_ISL_434012
EPI_ISL_434013
EPI_ISL_434014
EPI_ISL_434015
EPI_ISL_434160
EPI_ISL_434161
EPI_ISL_434162
EPI_ISL_434163
EPI_ISL_434164
EPI_ISL_434165
EPI_ISL_434166
EPI_ISL_434167
EPI_ISL_434169
EPI_ISL_435305
EPI_ISL_435308
EPI_ISL_435310
EPI_ISL_435311
EPI_ISL_435312
EPI_ISL_435313
EPI_ISL_435314
EPI_ISL_435315
EPI_ISL_435316
EPI_ISL_435317
EPI_ISL_435490
EPI_ISL_435491
EPI_ISL_435492
EPI_ISL_435493
EPI_ISL_435494
EPI_ISL_435495
EPI_ISL_435496
EPI_ISL_435497
EPI_ISL_435498
EPI_ISL_435499
EPI_ISL_435500
EPI_ISL_435501
EPI_ISL_435502
EPI_ISL_436636
EPI_ISL_436637
EPI_ISL_436638
EPI_ISL_436640
EPI_ISL_436641
EPI_ISL_436642
EPI_ISL_436643
EPI_ISL_436644
EPI_ISL_436645
EPI_ISL_436646
EPI_ISL_436647
EPI_ISL_436648
EPI_ISL_436650
EPI_ISL_436651
EPI_ISL_436652
EPI_ISL_436653
EPI_ISL_436654
EPI_ISL_436655
EPI_ISL_436656
EPI_ISL_436657
EPI_ISL_436660
EPI_ISL_436661
EPI_ISL_436662
EPI_ISL_436663
EPI_ISL_436664
EPI_ISL_436665
EPI_ISL_436666
EPI_ISL_436669
EPI_ISL_436670
EPI_ISL_436671
EPI_ISL_436672
EPI_ISL_436673
EPI_ISL_436674
EPI_ISL_436675
EPI_ISL_436676
EPI_ISL_436677
EPI_ISL_436678
EPI_ISL_436679
EPI_ISL_422100
EPI_ISL_422102
EPI_ISL_422103
EPI_ISL_422104
EPI_ISL_422105
EPI_ISL_422106
EPI_ISL_422107
EPI_ISL_422108
EPI_ISL_422109
EPI_ISL_422110
EPI_ISL_422111
EPI_ISL_422112
EPI_ISL_422114
EPI_ISL_422115
EPI_ISL_422120
EPI_ISL_422121
EPI_ISL_422122
EPI_ISL_422123
EPI_ISL_422124
EPI_ISL_422125
EPI_ISL_422126
EPI_ISL_422127
EPI_ISL_422128
EPI_ISL_422129
EPI_ISL_422131
EPI_ISL_422132
EPI_ISL_422133
EPI_ISL_422134
EPI_ISL_422135
EPI_ISL_422136
EPI_ISL_422137
EPI_ISL_422160
EPI_ISL_422161
EPI_ISL_422163
EPI_ISL_422164
EPI_ISL_422180
EPI_ISL_422181
EPI_ISL_422182
EPI_ISL_422183
EPI_ISL_422184
EPI_ISL_422185
EPI_ISL_422186
EPI_ISL_422187
EPI_ISL_422188
EPI_ISL_422191
EPI_ISL_422192
EPI_ISL_422193
EPI_ISL_422194
EPI_ISL_422195
EPI_ISL_422199
EPI_ISL_423403
EPI_ISL_423404
EPI_ISL_423405
EPI_ISL_423406
EPI_ISL_423408
EPI_ISL_423409
EPI_ISL_423410
EPI_ISL_423411
EPI_ISL_423412
EPI_ISL_423413
EPI_ISL_423415
EPI_ISL_423417
EPI_ISL_423418
EPI_ISL_423419
EPI_ISL_423420
EPI_ISL_423421
EPI_ISL_423422
EPI_ISL_423423
EPI_ISL_423424
EPI_ISL_423425
EPI_ISL_423426
EPI_ISL_423430
EPI_ISL_423435
EPI_ISL_423437
EPI_ISL_423438
EPI_ISL_423440
EPI_ISL_423441
EPI_ISL_423442
EPI_ISL_423443
EPI_ISL_423444
EPI_ISL_423446
EPI_ISL_423450
EPI_ISL_423451
EPI_ISL_423453
EPI_ISL_423455
EPI_ISL_423457
EPI_ISL_423458
EPI_ISL_423459
EPI_ISL_423460
EPI_ISL_423461
EPI_ISL_423463
EPI_ISL_423465
EPI_ISL_423466
EPI_ISL_423467
EPI_ISL_423468
EPI_ISL_423490
EPI_ISL_423491
EPI_ISL_423493
EPI_ISL_423494
EPI_ISL_423495
EPI_ISL_434117
EPI_ISL_434118
EPI_ISL_434119
EPI_ISL_434120
EPI_ISL_434121
EPI_ISL_434122
EPI_ISL_434123
EPI_ISL_434124
EPI_ISL_434125
EPI_ISL_434126
EPI_ISL_434127
EPI_ISL_434128
EPI_ISL_434129
EPI_ISL_434135
EPI_ISL_434136
EPI_ISL_434138
EPI_ISL_434139
EPI_ISL_434140
EPI_ISL_434141
EPI_ISL_434142
EPI_ISL_434143
EPI_ISL_434144
EPI_ISL_434145
EPI_ISL_434146
EPI_ISL_434147
EPI_ISL_434148
EPI_ISL_434149
EPI_ISL_434150
EPI_ISL_434151
EPI_ISL_434152
EPI_ISL_434153
EPI_ISL_434154
EPI_ISL_434155
EPI_ISL_434156
EPI_ISL_434157
EPI_ISL_434158
EPI_ISL_434159
EPI_ISL_434170
EPI_ISL_434171
EPI_ISL_434172
EPI_ISL_434173
EPI_ISL_434175
EPI_ISL_434176
EPI_ISL_434177
EPI_ISL_434178
EPI_ISL_434179
EPI_ISL_434180
EPI_ISL_434182
EPI_ISL_434183
EPI_ISL_434184
EPI_ISL_434185
EPI_ISL_434186
EPI_ISL_434187
EPI_ISL_434188
EPI_ISL_434189
EPI_ISL_434190
EPI_ISL_434191
EPI_ISL_434192
EPI_ISL_434193
EPI_ISL_434194
EPI_ISL_434195
EPI_ISL_434196
EPI_ISL_434197
EPI_ISL_434199
EPI_ISL_435400
EPI_ISL_435401
EPI_ISL_435403
EPI_ISL_435404
EPI_ISL_435405
EPI_ISL_435406
EPI_ISL_435407
EPI_ISL_435408
EPI_ISL_435409
EPI_ISL_435410
EPI_ISL_435411
EPI_ISL_435412
EPI_ISL_435413
EPI_ISL_435414
EPI_ISL_435415
EPI_ISL_435416
EPI_ISL_435417
EPI_ISL_435418
EPI_ISL_435419
EPI_ISL_435420
EPI_ISL_435421
EPI_ISL_435422
EPI_ISL_435423
EPI_ISL_435424
EPI_ISL_435425
EPI_ISL_435448
EPI_ISL_435449
EPI_ISL_435450
EPI_ISL_435451
EPI_ISL_435452
EPI_ISL_435453
EPI_ISL_435454
EPI_ISL_435456
EPI_ISL_435457
EPI_ISL_435458
EPI_ISL_435459
EPI_ISL_435466
EPI_ISL_435467
EPI_ISL_435470
EPI_ISL_435471
EPI_ISL_435472
EPI_ISL_435473
EPI_ISL_435474
EPI_ISL_435475
EPI_ISL_435476
EPI_ISL_435477
EPI_ISL_435478
EPI_ISL_435479
EPI_ISL_435480
EPI_ISL_435481
EPI_ISL_435482
EPI_ISL_435483
EPI_ISL_435484
EPI_ISL_435485
EPI_ISL_435486
EPI_ISL_435487
EPI_ISL_435488
EPI_ISL_435489
EPI_ISL_436715
EPI_ISL_436717
EPI_ISL_413809
EPI_ISL_422116
EPI_ISL_422117
EPI_ISL_422118
EPI_ISL_422119
EPI_ISL_422138
EPI_ISL_422139
EPI_ISL_422140
EPI_ISL_422141
EPI_ISL_422142
EPI_ISL_422143
EPI_ISL_422144
EPI_ISL_422145
EPI_ISL_422146
EPI_ISL_422147
EPI_ISL_422148
EPI_ISL_422149
EPI_ISL_422150
EPI_ISL_422151
EPI_ISL_422152
EPI_ISL_422153
EPI_ISL_422155
EPI_ISL_422156
EPI_ISL_422157
EPI_ISL_422158
EPI_ISL_422159
EPI_ISL_423129
EPI_ISL_423130
EPI_ISL_423131
EPI_ISL_423132
EPI_ISL_423134
EPI_ISL_423136
EPI_ISL_423137
EPI_ISL_423138
EPI_ISL_423142
EPI_ISL_423147
EPI_ISL_423148
EPI_ISL_423149
EPI_ISL_423157
EPI_ISL_423159
EPI_ISL_423160
EPI_ISL_423161
EPI_ISL_423163
EPI_ISL_423164
EPI_ISL_423168
EPI_ISL_423447
EPI_ISL_423448
EPI_ISL_423449
EPI_ISL_423469
EPI_ISL_423471
EPI_ISL_423472
EPI_ISL_423473
EPI_ISL_423474
EPI_ISL_423476
EPI_ISL_423477
EPI_ISL_423479
EPI_ISL_423480
EPI_ISL_423481
EPI_ISL_423486
EPI_ISL_423487
EPI_ISL_423488
EPI_ISL_425790
[truncated: 9,552 more rows]
