# Supplementary material for: Molecular benchmarks of a SARS-CoV-2 epidemic
Source: Nat Commun. 2021 Jun 15;12:3633. doi: 10.1038/s41467-021-23883-6 (PMC8206085; doi:10.1038/s41467-021-23883-6)
Supplement: Supplementary file 8 — Source Data behind figures [file 41467_2021_23883_MOESM8_ESM.zip]

Archive with 14 entries (14 files):
- Source_data/Figure_1.tsv
- Source_data/Figure_2_panel_A.tsv
- Source_data/Figure_2_panel_B.tsv
- Source_data/Figure_2_panel_C.tsv
- Source_data/Figure_3_panel_A.tsv
- Source_data/Figure_3_panel_B.tsv
- Source_data/Figure_4_panel_A.tsv
- Source_data/Figure_4_panel_B.tsv
- Source_data/Figure_5_panel_B.tsv
- Source_data/Figure_5_panel_C.tsv
- Source_data/Supplementary_Figure_1_panel_A.tsv
- Source_data/Supplementary_Figure_1_panel_B.tsv
- Source_data/Supplementary_Figure_2.tsv
- Source_data/Supplementary_Figure_3.tsv
