# Supplementary material for: Molecular benchmarks of a SARS-CoV-2 epidemic
Source: Nat Commun. 2021 Jun 15;12:3633. doi: 10.1038/s41467-021-23883-6 (PMC8206085; doi:10.1038/s41467-021-23883-6)
Supplement: Supplementary file 8 — Source Data behind figures [file 41467_2021_23883_MOESM8_ESM.zip › Source_data/Figure_1.tsv]

DateWithYear	variable	value
2020-02-28	Infected	1
2020-02-29	Infected	1
2020-03-1	Infected	4
2020-03-2	Infected	10
2020-03-3	Infected	15
2020-03-4	Infected	29
2020-03-5	Infected	37
2020-03-6	Infected	47
2020-03-7	Infected	54
2020-03-8	Infected	59
2020-03-9	Infected	68
2020-03-10	Infected	82
2020-03-11	Infected	106
2020-03-12	Infected	122
2020-03-13	Infected	142
2020-03-14	Infected	164
2020-03-15	Infected	183
2020-03-16	Infected	203
2020-03-17	Infected	251
2020-03-18	Infected	319
2020-03-19	Infected	391
2020-03-20	Infected	440
2020-03-21	Infected	529
2020-03-22	Infected	549
2020-03-23	Infected	602
2020-03-24	Infected	699
2020-03-25	Infected	725
2020-03-26	Infected	797
2020-03-27	Infected	850
2020-03-28	Infected	893
2020-03-29	Infected	940
2020-03-30	Infected	957
2020-03-31	Infected	990
2020-04-1	Infected	1045
2020-04-2	Infected	1046
2020-04-3	Infected	1019
2020-04-4	Infected	1056
2020-04-5	Infected	1096
2020-04-6	Infected	1021
2020-04-7	Infected	977
2020-04-8	Infected	954
2020-04-9	Infected	918
2020-04-10	Infected	840
2020-04-11	Infected	802
2020-04-12	Infected	767
2020-04-13	Infected	725
2020-04-14	Infected	642
2020-04-15	Infected	586
2020-04-16	Infected	520
2020-04-17	Infected	458
2020-04-18	Infected	432
2020-04-19	Infected	400
2020-04-20	Infected	350
2020-04-21	Infected	311
2020-04-22	Infected	264
2020-04-23	Infected	231
2020-04-24	Infected	205
2020-04-25	Infected	171
2020-04-26	Infected	154
2020-04-27	Infected	142
2020-04-28	Infected	123
2020-04-29	Infected	106
2020-04-30	Infected	89
2020-05-1	Infected	68
2020-05-2	Infected	59
2020-05-3	Infected	51
2020-05-4	Infected	41
2020-05-5	Infected	32
2020-05-6	Infected	27
2020-05-7	Infected	26
2020-02-28	Cured	0
2020-02-29	Cured	0
2020-03-1	Cured	0
2020-03-2	Cured	0
2020-03-3	Cured	0
2020-03-4	Cured	0
2020-03-5	Cured	0
2020-03-6	Cured	0
2020-03-7	Cured	0
2020-03-8	Cured	0
2020-03-9	Cured	0
2020-03-10	Cured	0
2020-03-11	Cured	0
2020-03-12	Cured	0
2020-03-13	Cured	0
2020-03-14	Cured	2
2020-03-15	Cured	3
2020-03-16	Cured	7
2020-03-17	Cured	11
2020-03-18	Cured	20
2020-03-19	Cured	25
2020-03-20	Cured	36
2020-03-21	Cured	39
2020-03-22	Cured	41
2020-03-23	Cured	54
2020-03-24	Cured	63
2020-03-25	Cured	79
2020-03-26	Cured	94
2020-03-27	Cured	112
2020-03-28	Cured	125
2020-03-29	Cured	144
2020-03-30	Cured	178
2020-03-31	Cured	228
2020-04-1	Cured	270
2020-04-2	Cured	314
2020-04-3	Cured	395
2020-04-4	Cured	428
2020-04-5	Cured	460
2020-04-6	Cured	559
2020-04-7	Cured	633
2020-04-8	Cured	688
2020-04-9	Cured	750
2020-04-10	Cured	842
2020-04-11	Cured	891
2020-04-12	Cured	936
2020-04-13	Cured	987
2020-04-14	Cured	1077
2020-04-15	Cured	1145
2020-04-16	Cured	1225
2020-04-17	Cured	1293
2020-04-18	Cured	1330
2020-04-19	Cured	1364
2020-04-20	Cured	1418
2020-04-21	Cured	1464
2020-04-22	Cured	1515
2020-04-23	Cured	1548
2020-04-24	Cured	1575
2020-04-25	Cured	1611
2020-04-26	Cured	1628
2020-04-27	Cured	1643
2020-04-28	Cured	1664
2020-04-29	Cured	1681
2020-04-30	Cured	1699
2020-05-1	Cured	1720
2020-05-2	Cured	1730
2020-05-3	Cured	1738
2020-05-4	Cured	1748
2020-05-5	Cured	1757
2020-05-6	Cured	1764
2020-05-7	Cured	1765
