# Supplementary material for: Molecular benchmarks of a SARS-CoV-2 epidemic
Source: Nat Commun. 2021 Jun 15;12:3633. doi: 10.1038/s41467-021-23883-6 (PMC8206085; doi:10.1038/s41467-021-23883-6)
Supplement: Supplementary file 8 — Source Data behind figures [file 41467_2021_23883_MOESM8_ESM.zip › Source_data/Figure_2_panel_B.tsv]

Date	CT	STD	NR	Source
2020-03-12	26.1428888888889	6.00916180141254	45	deCODE
2020-03-19	24.94375	5.75640497309612	8	deCODE
2020-03-26	27.87625	5.20244964012767	32	deCODE
2020-04-02	29.6630188679245	5.49474034695056	53	deCODE
2020-04-09	29.4272727272727	3.42063178640757	11	deCODE
2020-04-16	27.2225	5.73928006933672	8	deCODE
2020-02-27	25.9504411764706	5.91720928382258	34	LUH
2020-03-05	24.1831944444444	5.08810061032737	72	LUH
2020-03-12	24.009900990099	4.82426505526817	202	LUH
2020-03-19	25.1113636363636	4.80781993554412	440	LUH
2020-03-26	25.4811894273128	5.30787994696253	454	LUH
2020-04-02	25.3589516129032	6.03773220940338	248	LUH
2020-04-09	24.812358490566	6.43073095227529	53	LUH
2020-04-16	27.75	6.84669628361007	5	LUH
