# Supplementary material for: Molecular benchmarks of a SARS-CoV-2 epidemic
Source: Nat Commun. 2021 Jun 15;12:3633. doi: 10.1038/s41467-021-23883-6 (PMC8206085; doi:10.1038/s41467-021-23883-6)
Supplement: Supplementary file 8 — Source Data behind figures [file 41467_2021_23883_MOESM8_ESM.zip › Source_data/Figure_2_panel_C.tsv]

Sampling_date	reads_mapped_norm	Source
2020-03-11	0.980771856410331	Targeted testing
2020-03-11	0.968250322855507	Targeted testing
2020-03-13	0.985050956250821	Population screening
2020-03-13	0.993831768781562	Population screening
2020-03-13	0.99820309975146	Population screening
2020-03-13	0.127770543125107	Population screening
2020-03-01	0.990855976651266	Targeted testing
2020-02-27	0.996164104287254	Targeted testing
2020-03-01	0.996248672749925	Targeted testing
2020-03-02	0.992855117623136	Targeted testing
2020-03-02	0.995753832746551	Targeted testing
2020-03-02	0.878666550376399	Targeted testing
2020-03-02	0.977307662246307	Targeted testing
2020-03-02	0.995662248951473	Targeted testing
2020-03-02	0.958720120426684	Targeted testing
2020-03-02	0.982975567087081	Targeted testing
2020-03-02	0.995549970806996	Targeted testing
2020-03-02	0.996201326655591	Targeted testing
2020-03-02	0.988665572689391	Targeted testing
2020-03-02	0.808359849580561	Targeted testing
2020-03-03	0.995095133436082	Targeted testing
2020-03-03	0.987389345034217	Targeted testing
2020-03-03	0.938917132520006	Targeted testing
2020-03-03	0.997325376609666	Targeted testing
2020-03-03	0.9960241912712	Targeted testing
2020-03-03	0.976108452409236	Targeted testing
2020-03-03	0.988556633842833	Targeted testing
2020-03-03	0.966709685648793	Targeted testing
2020-03-04	0.992017653789571	Targeted testing
2020-03-04	0.995625043486525	Targeted testing
2020-03-04	0.993345851839573	Targeted testing
2020-03-04	0.274773004612298	Targeted testing
2020-03-04	0.996493737637223	Targeted testing
2020-03-04	0.996287988450657	Targeted testing
2020-03-04	0.0205910678606851	Targeted testing
2020-03-04	0.171216369281355	Targeted testing
2020-03-04	0.0846280187677517	Targeted testing
2020-03-04	0.979766868394055	Targeted testing
2020-03-04	0.822883285498607	Targeted testing
2020-03-04	0.906027375005077	Targeted testing
2020-03-05	0.996477906624155	Targeted testing
2020-03-05	0.912429139776507	Targeted testing
2020-03-05	0.995069411201532	Targeted testing
2020-03-05	0.998297871280718	Targeted testing
2020-03-05	0.991965873288205	Targeted testing
2020-03-05	0.963673109317191	Targeted testing
2020-03-05	0.995096874710764	Targeted testing
2020-03-06	0.99492092710617	Targeted testing
2020-03-06	0.988998583219016	Targeted testing
2020-03-06	0.996219077856511	Targeted testing
2020-03-06	0.9946729394808	Targeted testing
2020-03-06	0.00361226134341814	Targeted testing
2020-03-06	0.9935656213532	Targeted testing
2020-03-06	0.943495265541375	Targeted testing
2020-03-06	0.996273835007167	Targeted testing
2020-03-06	0.997321141930906	Targeted testing
2020-03-07	0.995184206900937	Targeted testing
2020-03-07	0.991941390606609	Targeted testing
2020-03-07	0.992866651888448	Targeted testing
2020-03-07	0.995779656580171	Targeted testing
2020-03-08	0.988585388711811	Targeted testing
2020-03-08	0.7367094471239	Targeted testing
2020-03-08	0.99174483759967	Targeted testing
2020-03-08	0.996041247261531	Targeted testing
2020-03-08	0.0959032464388401	Targeted testing
2020-03-08	0.976666917402209	Targeted testing
2020-03-09	0.996059512746224	Targeted testing
2020-03-09	0.996261601756851	Targeted testing
2020-03-09	0.992164190415153	Targeted testing
2020-03-09	0.988305801212526	Targeted testing
2020-03-09	0.995362315628498	Targeted testing
2020-03-09	0.992933350372502	Targeted testing
2020-03-09	0.989026134566018	Targeted testing
2020-03-09	0.993348542840433	Targeted testing
2020-03-09	0.995364124908453	Targeted testing
2020-03-09	0.991782691538099	Targeted testing
2020-03-09	0.997310991281368	Targeted testing
2020-03-10	0.988989047706606	Targeted testing
2020-03-10	0.835147824064653	Targeted testing
2020-03-10	0.937404727834316	Targeted testing
2020-03-10	0.970748904793595	Targeted testing
2020-03-10	0.979618090890877	Targeted testing
2020-03-10	0.989363243629404	Targeted testing
2020-03-10	0.989616305716294	Targeted testing
2020-03-10	0.996795616764791	Targeted testing
2020-03-10	0.991611017450135	Targeted testing
2020-03-10	0.994391007807774	Targeted testing
2020-03-10	0.997238613477553	Targeted testing
2020-03-10	0.986105229067537	Targeted testing
2020-03-10	0.995708683455571	Targeted testing
2020-03-10	0.99345017851347	Targeted testing
2020-03-10	0.983674443013215	Targeted testing
2020-03-10	0.994369186250633	Targeted testing
2020-03-10	0.996911213337362	Targeted testing
2020-03-10	0.997802615700027	Targeted testing
2020-03-11	0.026273381294964	Targeted testing
2020-03-10	0.343226426834097	Targeted testing
2020-03-11	0.998293817167945	Targeted testing
2020-03-11	0.993591214633353	Targeted testing
2020-03-11	0.953226014717948	Targeted testing
2020-03-11	0.980957081106838	Targeted testing
2020-03-11	0.996302681898771	Targeted testing
2020-03-11	0.944520258775308	Targeted testing
2020-03-11	0.997606017100906	Targeted testing
2020-03-11	0.99543414840752	Targeted testing
2020-03-11	0.98235756229313	Targeted testing
2020-03-11	0.977861257579983	Targeted testing
2020-03-14	0.998275414005054	Population screening
2020-03-14	0.998436460205126	Population screening
2020-03-14	0.995877338666186	Population screening
2020-03-14	0.954839710544942	Population screening
2020-03-14	0.998446118711903	Population screening
2020-03-14	0.998328938358659	Population screening
2020-03-14	0.950573234159163	Population screening
2020-03-14	0.990560257060856	Population screening
2020-03-14	0.996526747436039	Population screening
2020-03-14	0.998630468301236	Population screening
2020-03-15	0.998580614037071	Population screening
2020-03-15	0.998528826657817	Population screening
2020-03-15	0.996137537739603	Population screening
2020-03-15	0.781141532732152	Population screening
2020-03-15	0.493760389014315	Population screening
2020-03-15	0.99800474552119	Population screening
2020-03-15	0.306572797980487	Population screening
2020-03-16	0.995760360019618	Population screening
2020-03-13	0.971724297524326	Targeted testing
2020-03-13	0.924526065630565	Targeted testing
2020-03-13	0.996902570559923	Targeted testing
2020-03-13	0.998045765015267	Targeted testing
2020-03-15	0.954009837996595	Targeted testing
2020-03-15	0.997369477210861	Targeted testing
2020-03-16	0.997762385857072	Population screening
2020-03-16	0.957709661852059	Population screening
2020-03-16	0.252888800786315	Population screening
2020-03-16	0.071978590195092	Population screening
2020-03-16	0.852591641813583	Population screening
2020-03-16	0.968182585355496	Population screening
2020-03-16	0.396711904545041	Population screening
2020-03-16	0.997907115230073	Population screening
2020-03-16	0.98602188558072	Population screening
2020-03-17	0.998368802413744	Population screening
2020-03-17	0.994253114351154	Population screening
2020-03-17	0.996583730035147	Population screening
2020-03-17	0.99850007310381	Population screening
2020-03-17	0.990612638738394	Population screening
2020-03-17	0.998108179314389	Population screening
2020-03-17	0.994665857922717	Population screening
2020-03-17	0.778363085331885	Population screening
2020-03-17	0.698222408357473	Population screening
2020-03-17	0.0504499694935937	Population screening
2020-03-17	0.169825645075613	Population screening
2020-03-11	0.746152897752229	Targeted testing
2020-03-11	0.997501458780338	Targeted testing
2020-03-12	0.997359854682556	Targeted testing
2020-03-11	0.972118507636988	Targeted testing
2020-03-12	0.994671707194256	Targeted testing
2020-03-12	0.992073846008487	Targeted testing
2020-03-12	0.997437582128778	Targeted testing
2020-03-12	0.997009599655754	Targeted testing
2020-03-12	0.993978966477397	Targeted testing
2020-03-12	0.996424154367469	Targeted testing
2020-03-12	0.997097324817836	Targeted testing
2020-03-12	0.997543832701869	Targeted testing
2020-03-12	0.997394515002558	Targeted testing
2020-03-12	0.244299605112309	Targeted testing
2020-03-12	0.996049791461701	Targeted testing
2020-03-12	0.995534974136216	Targeted testing
2020-03-13	0.998173091387835	Targeted testing
2020-03-12	0.997751127551006	Targeted testing
2020-03-12	0.993858406860418	Targeted testing
2020-03-12	0.995585427629448	Targeted testing
2020-03-13	0.795691051642584	Targeted testing
2020-03-13	0.998723037978781	Targeted testing
2020-03-12	0.259965945512821	Targeted testing
2020-03-12	0.634357585610335	Targeted testing
2020-03-13	0.983986945684724	Targeted testing
2020-03-13	0.951703102410815	Targeted testing
2020-03-13	0.998772955401267	Targeted testing
2020-03-13	0.997730940158443	Targeted testing
2020-03-13	0.998234643943218	Targeted testing
2020-03-13	0.997100696346986	Targeted testing
2020-03-13	0.992502969824311	Targeted testing
2020-03-13	0.997987484127171	Targeted testing
2020-03-13	0.983231022334688	Targeted testing
2020-03-13	0.997496466747417	Targeted testing
2020-03-13	0.133928303584821	Targeted testing
2020-03-15	0.997619956582162	Targeted testing
2020-03-13	0.996297788389191	Targeted testing
2020-03-13	0.989218397302222	Targeted testing
2020-03-13	0.967082126917019	Targeted testing
2020-03-13	0.997385508285312	Targeted testing
2020-03-13	0.959970249362009	Targeted testing
2020-03-14	0.996045095203526	Targeted testing
2020-03-14	0.994033710017238	Targeted testing
2020-03-14	0.994254352807594	Targeted testing
2020-03-14	0.997906290994787	Targeted testing
2020-03-15	0.997236022879204	Targeted testing
2020-03-13	0.99742621067515	Targeted testing
2020-03-15	0.997822133614959	Targeted testing
2020-03-13	0.972945763505339	Targeted testing
2020-03-13	0.994744771637781	Targeted testing
2020-03-17	0.99859067563018	Population screening
2020-03-15	0.996662213714707	Targeted testing
2020-03-15	0.988145048814505	Targeted testing
2020-03-16	0.995108938663513	Targeted testing
2020-03-16	0.994526934380813	Targeted testing
2020-03-14	0.990304524251963	Targeted testing
2020-03-15	0.995771050929078	Targeted testing
2020-03-15	0.962466323418756	Targeted testing
2020-03-16	0.987367455981483	Targeted testing
2020-03-16	0.996157081882945	Targeted testing
2020-03-16	0.995254703705226	Targeted testing
2020-03-16	0.995126502266165	Targeted testing
2020-03-16	0.994017271719217	Targeted testing
2020-03-16	0.987859576433002	Targeted testing
2020-03-16	0.990691912300321	Targeted testing
2020-03-16	0.981272062229463	Targeted testing
2020-03-16	0.993619788954238	Targeted testing
2020-03-16	0.818773519163763	Targeted testing
2020-03-16	0.992837154135547	Targeted testing
2020-03-16	0.995931335258663	Targeted testing
2020-03-16	0.713828419086241	Targeted testing
2020-03-15	0.968330298237151	Targeted testing
2020-03-16	0.99363997570044	Targeted testing
2020-03-16	0.0126401934960158	Targeted testing
2020-03-16	0.996410318812363	Targeted testing
2020-03-16	0.736161265476895	Targeted testing
2020-03-16	0.998626197582292	Targeted testing
2020-03-16	0.973092758165115	Targeted testing
2020-03-16	0.998029809350936	Targeted testing
2020-03-16	0.996969299854974	Targeted testing
2020-03-16	0.99713267325184	Targeted testing
2020-03-16	0.855020319200709	Targeted testing
2020-03-16	0.997969018324492	Targeted testing
2020-03-16	0.987769862101879	Targeted testing
2020-03-16	0.995794663206275	Targeted testing
2020-03-16	0.998327862106719	Targeted testing
2020-03-16	0.996055580146382	Targeted testing
2020-03-16	0.998133924783895	Targeted testing
2020-03-16	0.997996965197884	Targeted testing
2020-03-16	0.000258528407828563	Targeted testing
2020-03-16	0.997687138803823	Targeted testing
2020-03-16	0.992609522785176	Targeted testing
2020-03-16	0.952151581783365	Targeted testing
2020-03-16	0.000117221168764006	Targeted testing
2020-03-16	0.997111681643132	Targeted testing
2020-03-16	0.992521608635353	Targeted testing
2020-03-16	0.984218528111135	Targeted testing
2020-03-16	0.997529053564105	Targeted testing
2020-03-16	0.998217927294656	Targeted testing
2020-03-16	0.99209283796146	Targeted testing
2020-03-16	0.994655878944801	Targeted testing
2020-03-16	0.996511085911466	Targeted testing
2020-03-16	0.997531027016085	Targeted testing
2020-03-16	0.998178188551008	Targeted testing
2020-03-16	0.98186174965478	Targeted testing
2020-03-16	0.721164742715556	Targeted testing
2020-03-16	0.998170641274757	Targeted testing
2020-03-16	0.147349790186839	Targeted testing
2020-03-17	0.0589582849157459	Targeted testing
2020-03-17	0.975773153083874	Targeted testing
2020-03-17	0.998412085633984	Targeted testing
2020-03-17	0.99857224084365	Targeted testing
2020-03-17	0.994386699685247	Targeted testing
2020-03-17	0.99650843756614	Targeted testing
2020-03-17	0.952590499615216	Targeted testing
2020-03-17	0.996433745081534	Targeted testing
2020-03-17	0.997703875101623	Targeted testing
2020-03-16	0.997275775733435	Targeted testing
2020-03-17	0.996333903216894	Targeted testing
2020-03-17	0.997909584002272	Targeted testing
2020-03-17	0.998645500261063	Targeted testing
2020-03-17	0.997343251859724	Targeted testing
2020-03-17	0.995707542505634	Targeted testing
2020-03-17	0.994553339361525	Targeted testing
2020-03-17	0.968175445078382	Targeted testing
2020-03-17	0.974995935155187	Targeted testing
2020-03-17	0.996285613001341	Targeted testing
2020-03-16	0.996750195995868	Targeted testing
2020-03-17	0.846451702786702	Targeted testing
2020-03-17	0.995573675844815	Targeted testing
2020-03-17	0.996517393074706	Targeted testing
2020-03-17	0.99423239826761	Targeted testing
2020-03-17	0.0977026670187483	Targeted testing
2020-03-17	0.995756003418078	Targeted testing
2020-03-17	0.995346418512982	Targeted testing
2020-03-17	0.996395835845309	Targeted testing
2020-03-17	0.995047329744392	Targeted testing
2020-03-17	0.996214481299907	Targeted testing
2020-03-17	0.994440219425087	Targeted testing
2020-03-17	0.99623590474671	Targeted testing
2020-03-17	0.953344378186682	Targeted testing
2020-03-17	0.997446073301465	Targeted testing
2020-03-17	0.992221981793983	Targeted testing
2020-03-17	0.994918927673703	Targeted testing
2020-03-17	0.000161456987858435	Population screening
2020-03-18	0.997214952016643	Population screening
2020-03-17	0.997867120285256	Targeted testing
2020-03-17	0.999012808434725	Targeted testing
2020-03-17	0.998344686498654	Targeted testing
2020-03-17	0.998145283054038	Targeted testing
2020-03-17	0.998867766657448	Targeted testing
2020-03-17	0.998549946427202	Targeted testing
2020-03-17	0.997059977998254	Targeted testing
2020-03-17	0.997916602141213	Targeted testing
2020-03-17	0.99512350107615	Targeted testing
2020-03-17	0.997484675150454	Targeted testing
2020-03-17	0.997496001804314	Targeted testing
2020-03-17	0.997371917494006	Targeted testing
2020-03-17	0.985238705751972	Targeted testing
2020-03-17	0.998567665775864	Targeted testing
2020-03-17	0.998439199903294	Targeted testing
2020-03-17	0.520993126326745	Targeted testing
2020-03-17	0.998113441768236	Targeted testing
2020-03-17	0.990475980060029	Targeted testing
2020-03-17	0.998434388346839	Targeted testing
2020-03-17	0.958019729630983	Targeted testing
2020-03-17	0.995399612443235	Targeted testing
2020-03-17	0.996201281516131	Targeted testing
2020-03-17	0.998435644307998	Targeted testing
2020-03-18	0.998753707927227	Targeted testing
2020-03-18	0.998609056271814	Targeted testing
2020-03-18	0.986863293177571	Targeted testing
2020-03-18	0.998094168339256	Targeted testing
2020-03-18	0.998864912619839	Targeted testing
2020-03-18	0.000189047468100627	Targeted testing
2020-03-18	0.998324458264729	Targeted testing
2020-03-18	0.998824506852245	Targeted testing
2020-03-18	0.926163639865874	Targeted testing
2020-03-18	0.99806018949518	Targeted testing
2020-03-18	0.998232308485893	Targeted testing
2020-03-18	0.998024854574299	Targeted testing
2020-03-18	0.996893663234366	Targeted testing
2020-03-18	0.997695018038379	Targeted testing
2020-03-18	0.997940600921682	Targeted testing
2020-03-18	0.997686841191295	Targeted testing
2020-03-18	0.997768371846024	Targeted testing
2020-03-18	0.82724997903095	Targeted testing
2020-03-18	0.995841627096424	Targeted testing
2020-03-17	0.997912562697611	Targeted testing
2020-03-18	0.992640285242794	Targeted testing
2020-03-18	0.99766033826865	Targeted testing
2020-03-18	0.997580829866015	Targeted testing
2020-03-18	0.997182857276684	Targeted testing
2020-03-18	0.98112737531597	Targeted testing
2020-03-18	0.997447561002736	Targeted testing
2020-03-18	0.998158194759011	Targeted testing
2020-03-18	0.997498995753662	Targeted testing
2020-03-18	0.997436327518615	Targeted testing
2020-03-18	0.997926111777176	Targeted testing
2020-03-18	0.968935609889513	Targeted testing
2020-03-18	0.00876535068236645	Targeted testing
2020-03-18	0.997879072479561	Targeted testing
2020-03-18	0.998004762434843	Targeted testing
2020-03-18	0.998115706093887	Targeted testing
2020-03-18	0.9942424940626	Targeted testing
2020-03-18	0.9965750928316	Targeted testing
2020-03-18	0.997851202348248	Targeted testing
2020-03-18	0.997098019037818	Targeted testing
2020-03-18	0.997532305071957	Targeted testing
2020-03-18	0.996623775575262	Targeted testing
2020-03-18	0.868939411896631	Targeted testing
2020-03-19	0.998476635417278	Targeted testing
2020-03-19	0.996220754576968	Targeted testing
2020-03-19	0.998393333696422	Targeted testing
2020-03-19	0.994062703763705	Targeted testing
2020-03-19	0.983351514695556	Targeted testing
2020-03-19	0.998752510553968	Targeted testing
2020-03-19	0.998492583101449	Targeted testing
2020-03-19	0.483284934078325	Targeted testing
2020-03-19	0.810655163247058	Targeted testing
2020-03-19	0.970447485766671	Targeted testing
2020-03-19	0.997413877232361	Targeted testing
2020-03-19	0.997359493582345	Targeted testing
2020-03-19	0.993238033461025	Targeted testing
2020-03-19	0.793835554938821	Targeted testing
2020-03-19	0.997270884935825	Targeted testing
2020-03-19	0.99073536758287	Targeted testing
2020-03-19	0.996710050823644	Targeted testing
2020-03-19	0.998591218002059	Targeted testing
2020-03-19	0.998213169551866	Targeted testing
2020-03-19	0.998324030842699	Targeted testing
2020-03-19	0.998105809538118	Targeted testing
2020-03-19	0.998326448113897	Targeted testing
2020-03-19	0.872136547622412	Targeted testing
2020-03-19	0.998168831250274	Targeted testing
2020-03-18	0.998763790602611	Targeted testing
2020-03-19	0.994686346037016	Targeted testing
2020-03-19	0.998535139640099	Targeted testing
2020-03-19	0.998215097731008	Targeted testing
2020-03-19	0.998160798738833	Targeted testing
2020-03-19	0.240615840525966	Targeted testing
2020-03-19	0.943270559115852	Targeted testing
2020-03-19	0.996635957262545	Targeted testing
2020-03-19	0.998090240680666	Targeted testing
2020-03-19	0.99793370393737	Targeted testing
2020-03-19	0.996241113165012	Targeted testing
2020-03-19	0.998245657802591	Targeted testing
2020-03-19	0.0072484214379404	Targeted testing
2020-03-19	0.998200679980921	Targeted testing
2020-03-19	0.994935096175263	Targeted testing
2020-03-19	0.997563647291092	Targeted testing
2020-03-19	0.984116404245686	Targeted testing
2020-03-19	0.998872739817199	Targeted testing
2020-03-19	0.966322842877485	Targeted testing
2020-03-19	0.32967645518282	Targeted testing
2020-03-19	0.996637744034707	Targeted testing
2020-03-19	0.998457394863374	Targeted testing
2020-03-19	0.996654896495569	Targeted testing
2020-03-19	0.948627675476259	Targeted testing
2020-03-19	0.998341731836057	Targeted testing
2020-03-19	0.992324659087069	Targeted testing
2020-03-19	0.986667416741674	Targeted testing
2020-03-19	0.997620261771205	Targeted testing
2020-03-19	0.987452503718776	Targeted testing
2020-03-19	0.998120263509832	Targeted testing
2020-03-19	0.860853468502526	Targeted testing
2020-03-19	0.99829788631413	Targeted testing
2020-03-19	0.998751242583091	Targeted testing
2020-03-19	0.997485604657247	Targeted testing
2020-03-19	0.974381749333832	Targeted testing
2020-03-19	0.996292400676266	Targeted testing
2020-03-19	0.997722331874482	Targeted testing
2020-03-19	0.99909081054714	Targeted testing
2020-03-19	0.818833131455166	Targeted testing
2020-03-19	0.572734731304747	Targeted testing
2020-03-19	0.998452095647341	Targeted testing
2020-03-19	0.998443550042731	Targeted testing
2020-03-19	0.716651763645352	Targeted testing
2020-03-19	0.792617675025812	Targeted testing
2020-03-19	0.997388386392311	Targeted testing
2020-03-19	0.86984126984127	Targeted testing
2020-03-19	0.99891623065615	Targeted testing
2020-03-20	0.906306694006362	Targeted testing
2020-03-20	0.998536546033623	Targeted testing
2020-03-20	0.998546145163989	Targeted testing
2020-03-20	0.983966123391742	Targeted testing
2020-03-20	0.950755297608308	Targeted testing
2020-03-20	0.998561477367936	Targeted testing
2020-03-20	0.998644767899292	Targeted testing
2020-03-20	0.995312958328393	Targeted testing
2020-03-20	0.995034260139417	Targeted testing
2020-03-20	0.975915559532551	Targeted testing
2020-03-20	0.993208040785296	Targeted testing
2020-03-20	0.997932994908109	Targeted testing
2020-03-20	0.998408286351121	Targeted testing
2020-03-20	0.998405314807618	Targeted testing
2020-03-20	0.997425962650025	Targeted testing
2020-03-20	0.99812873708611	Targeted testing
2020-03-20	0.997511497976905	Targeted testing
2020-03-20	0.988394525221347	Targeted testing
2020-03-20	0.00162447542980912	Targeted testing
2020-03-20	0.998443489229337	Targeted testing
2020-03-20	0.998274197907417	Targeted testing
2020-03-20	0.998764667215703	Targeted testing
2020-03-20	0.998202047007959	Targeted testing
2020-03-20	0.965549727970505	Targeted testing
2020-03-20	0.997690559397835	Targeted testing
2020-03-20	0.99834236913047	Targeted testing
2020-03-20	0.992168473133379	Targeted testing
2020-03-20	0.996955124242799	Targeted testing
2020-03-20	0.998714842265298	Targeted testing
2020-03-19	0.996370266621953	Targeted testing
2020-03-19	0.645674220608489	Targeted testing
2020-03-20	0.978749906987127	Targeted testing
2020-03-20	0.996409966413051	Targeted testing
2020-03-20	0.99795573562177	Targeted testing
2020-03-20	0.947644944234492	Targeted testing
2020-03-20	0.446625001499466	Targeted testing
2020-03-20	0.991473559199549	Targeted testing
2020-03-20	0.998209468822805	Targeted testing
2020-03-20	0.983176577210448	Targeted testing
2020-03-20	0.997442534048191	Targeted testing
2020-03-20	0.993242798740661	Targeted testing
2020-03-20	0.998457643452983	Targeted testing
2020-03-20	0.998667092856001	Targeted testing
2020-03-20	0.994831802069015	Targeted testing
2020-03-20	0.979349655074472	Targeted testing
2020-03-20	0.998246485917016	Targeted testing
2020-03-21	0.989450755131018	Targeted testing
2020-03-21	0.993552522784493	Targeted testing
2020-03-20	0.998713762449464	Targeted testing
2020-03-20	0.952356210332467	Targeted testing
2020-03-20	0.998243789437475	Targeted testing
2020-03-20	0.776483162952145	Targeted testing
2020-03-20	0.998586556707456	Targeted testing
2020-03-20	0.874334505663245	Targeted testing
2020-03-20	0.99844082539095	Targeted testing
2020-03-20	0.998482328534481	Targeted testing
2020-03-20	0.998304238669231	Targeted testing
2020-03-20	0.998464487765435	Targeted testing
2020-03-20	0.327966582374211	Targeted testing
2020-03-20	0.914071647836957	Targeted testing
2020-03-20	0.99844627989762	Targeted testing
2020-03-20	0.97049265809194	Targeted testing
2020-03-20	0.991929156311676	Targeted testing
2020-03-20	0.649492849843232	Targeted testing
2020-03-20	0.99833621675096	Targeted testing
2020-03-20	0.986503795492068	Targeted testing
2020-03-20	0.998659862893665	Targeted testing
2020-03-20	0.99860083974055	Targeted testing
2020-03-20	0.899584894782358	Targeted testing
2020-03-20	0.995125290339302	Targeted testing
2020-03-20	0.996063478733473	Targeted testing
2020-03-20	0.995255657774322	Targeted testing
2020-03-21	0.998866112217407	Targeted testing
2020-03-21	0.996616131946806	Targeted testing
2020-03-21	0.966307037480332	Targeted testing
2020-03-21	0.997752738505567	Targeted testing
2020-03-21	0.990732251473234	Targeted testing
2020-03-21	0.996015284122007	Targeted testing
2020-03-21	0.997746805665787	Targeted testing
2020-03-21	0.995305424902017	Targeted testing
2020-03-21	0.996775696750667	Targeted testing
2020-03-21	0.995408213246196	Targeted testing
2020-03-21	0.998719739447337	Targeted testing
2020-03-21	0.896579514258118	Targeted testing
2020-03-20	0.996194666451796	Targeted testing
2020-03-20	0.94855767267315	Targeted testing
2020-03-20	0.998079283397191	Targeted testing
2020-03-20	0.997212328291205	Targeted testing
2020-03-20	0.996205043191461	Population screening
2020-03-21	0.99860923207038	Population screening
	0.992494825494934	Population screening
2020-03-23	0.000410579258904438	Population screening
2020-03-24	0.979108394036586	Population screening
2020-03-25	0.386359992094478	Population screening
2020-03-25	0.751744293588842	Population screening
2020-03-29	0.112151500819998	Population screening
2020-03-25	0.980100829196132	Population screening
	0.957139033415353	Population screening
2020-03-25	0.997851927834429	Population screening
2020-03-26	0.559056461731493	Population screening
2020-03-28	0.256578566214384	Targeted testing
2020-03-28	0.362257586972613	Targeted testing
2020-03-28	0.815620371038458	Targeted testing
2020-03-29	0.514652352209372	Population screening
2020-03-28	0.509919972645787	Targeted testing
2020-03-29	0.99473654396284	Targeted testing
2020-03-29	0.946193704146219	Targeted testing
2020-03-27	0.982324455205811	Targeted testing
2020-03-27	0.994743173972173	Targeted testing
2020-03-27	0.98705929491943	Targeted testing
2020-03-27	0.997257345287661	Population screening
2020-03-27	0.582838391637465	Population screening
2020-03-26	0.00895920307526971	Population screening
2020-03-29	0.947859515944531	Population screening
2020-03-27	0.979349362513098	Targeted testing
2020-03-27	0.993167768701444	Targeted testing
2020-03-26	0.470089862359199	Population screening
2020-03-26	0.534741475890321	Population screening
2020-03-29	0.996944564209983	Population screening
2020-03-28	0.988421392713355	Population screening
2020-03-31	0.164777640873365	Population screening
2020-03-31	0.0406590984238951	Population screening
2020-03-31	0.4524675153354	Population screening
2020-03-27	0.933268369839992	Targeted testing
2020-03-26	0.985460810959174	Targeted testing
2020-03-27	0.989876716321895	Targeted testing
2020-03-27	0.998165254050236	Targeted testing
2020-03-27	0.419745948157768	Targeted testing
2020-03-28	0.196399285113541	Targeted testing
2020-03-27	0.99584068419761	Targeted testing
2020-03-27	0.957262488286968	Targeted testing
2020-03-27	0.993984503054686	Targeted testing
2020-03-26	0.84556337199154	Targeted testing
2020-03-27	0.954294843681474	Targeted testing
2020-03-28	0.909222816165817	Targeted testing
2020-03-27	0.996412807340564	Targeted testing
2020-03-28	0.508531272950432	Targeted testing
2020-03-28	0.985929177830143	Targeted testing
2020-03-28	0.998263582655069	Targeted testing
2020-03-27	0.693900565488837	Targeted testing
2020-03-28	0.814219752030782	Targeted testing
2020-03-28	0.971931031738787	Targeted testing
2020-03-28	0.0131094845280973	Targeted testing
2020-03-28	0.740947832769444	Targeted testing
2020-03-28	0.864833200131532	Targeted testing
2020-03-28	0.997753992061328	Targeted testing
2020-03-28	0.909005962636434	Targeted testing
2020-03-28	0.592527741015983	Targeted testing
2020-03-28	0.997013952065437	Targeted testing
2020-03-28	0.893034445302878	Targeted testing
2020-03-28	0.997891003507179	Targeted testing
2020-03-27	0.0110449277627671	Targeted testing
2020-03-27	0.997715958264396	Targeted testing
2020-03-27	0.967809630273839	Targeted testing
2020-03-27	0.940788461615636	Targeted testing
2020-03-27	0.671739584002054	Targeted testing
2020-03-27	0.998885344634565	Targeted testing
2020-03-27	0.998302237860458	Targeted testing
2020-03-27	0.980943641346673	Targeted testing
2020-03-27	0.996561641143568	Targeted testing
2020-03-27	0.0610368477273408	Targeted testing
2020-03-27	0.993770918042763	Targeted testing
2020-03-28	0.992469945047492	Targeted testing
2020-03-28	0.213470168263695	Targeted testing
2020-03-29	0.523614123690203	Population screening
2020-03-29	0.974288255508389	Population screening
2020-03-26	0.996324820321501	Targeted testing
2020-03-27	0.390655683141954	Targeted testing
2020-03-27	0.950821620286179	Targeted testing
2020-03-27	0.992324182764175	Targeted testing
2020-03-27	0.994784387508451	Targeted testing
2020-03-27	0.993795927761328	Targeted testing
2020-03-28	0.995696032279758	Targeted testing
2020-03-28	0.998735976355417	Targeted testing
2020-03-27	0.234603216235267	Targeted testing
2020-03-28	0.993627111440755	Targeted testing
2020-03-28	0.681559958016269	Targeted testing
2020-03-28	0.998342282195202	Targeted testing
2020-03-28	0.953644219689146	Targeted testing
2020-03-28	0.604693010311301	Targeted testing
2020-03-28	0.978975824983195	Targeted testing
2020-03-25	0.990638787509172	Targeted testing
2020-03-25	0.998097195265822	Targeted testing
2020-03-20	0.998045267489712	Targeted testing
2020-03-25	0.997881449886513	Targeted testing
2020-03-25	0.997368941641939	Targeted testing
2020-03-20	0.997734189821962	Targeted testing
2020-03-22	0.996726802005425	Targeted testing
2020-03-22	0.97792701678306	Targeted testing
2020-03-25	0.998193071588525	Targeted testing
2020-03-22	0.977356311884761	Targeted testing
2020-03-25	0.963499543228164	Targeted testing
2020-03-22	0.996998386484434	Targeted testing
2020-03-25	0.997241175268486	Targeted testing
2020-03-23	0.996638121645897	Targeted testing
2020-03-25	0.648511607820946	Targeted testing
2020-03-23	0.981462591853716	Targeted testing
2020-03-25	0.996227977997679	Targeted testing
2020-03-23	0.996678847833252	Targeted testing
2020-03-23	0.958945867498867	Targeted testing
2020-03-25	0.998175367819866	Targeted testing
2020-03-23	0.995571373832051	Targeted testing
2020-03-25	0.997582245946318	Targeted testing
2020-03-23	0.953239289446186	Targeted testing
2020-03-23	0.987302384909745	Targeted testing
2020-03-25	0.996309799197643	Targeted testing
2020-03-23	0.860389719582165	Targeted testing
2020-03-25	0.691318524783547	Targeted testing
2020-03-23	0.98536877910263	Targeted testing
2020-03-21	0.676890982404152	Targeted testing
2020-03-23	0.995206860666462	Targeted testing
2020-03-25	0.903303521141297	Targeted testing
2020-03-23	0.994842278985318	Targeted testing
2020-03-21	0.982198547824976	Targeted testing
2020-03-25	0.940399177627042	Targeted testing
2020-03-23	0.997518717070849	Targeted testing
2020-03-21	0.99414536693196	Targeted testing
2020-03-23	0.997052359433771	Targeted testing
2020-03-25	0.998175182481752	Targeted testing
2020-03-21	0.998473518605566	Targeted testing
2020-03-23	0.994756894983438	Targeted testing
2020-03-21	0.995393828935343	Targeted testing
2020-03-25	0.955466139104469	Targeted testing
2020-03-21	0.959500294466828	Targeted testing
2020-03-23	0.989073111043132	Targeted testing
2020-03-24	0.93973633679516	Targeted testing
2020-03-23	0.995537569438142	Targeted testing
2020-03-21	0.9956361719065	Targeted testing
2020-03-24	0.998087814182753	Targeted testing
2020-03-23	0.996866674091271	Targeted testing
2020-03-21	0.975107281573672	Targeted testing
2020-03-23	0.996882734214657	Targeted testing
2020-03-21	0.878245703319656	Targeted testing
2020-03-24	0.985875445623516	Targeted testing
2020-03-23	0.997884753445871	Targeted testing
2020-03-21	0.995550360892388	Targeted testing
2020-03-24	0.99113517176448	Targeted testing
2020-03-23	0.997758874384688	Targeted testing
2020-03-21	0.990745719080437	Targeted testing
2020-03-23	0.998564368356477	Targeted testing
2020-03-24	0.995802105815239	Targeted testing
2020-03-21	0.983917467736845	Targeted testing
2020-03-23	0.992789715943239	Targeted testing
2020-03-24	0.997576977865439	Targeted testing
2020-03-22	0.804240160756693	Targeted testing
2020-03-23	0.997423510466989	Targeted testing
2020-03-25	0.997907356420438	Targeted testing
2020-03-23	0.997024818638757	Targeted testing
2020-03-22	0.988102858534172	Targeted testing
2020-03-23	0.833789109891335	Targeted testing
2020-03-25	0.969223662975124	Targeted testing
2020-03-23	0.998931236640458	Targeted testing
2020-03-22	0.9977439143401	Targeted testing
2020-03-25	0.99767095143281	Targeted testing
2020-03-23	0.997439001504955	Targeted testing
2020-03-23	0.103631798800944	Targeted testing
2020-03-25	0.997800834202294	Targeted testing
2020-03-23	0.988991402001703	Targeted testing
2020-03-23	0.769911451762634	Targeted testing
2020-03-23	0.997654368429663	Targeted testing
2020-03-25	0.995198151143265	Targeted testing
2020-03-23	0.996054452831804	Targeted testing
2020-03-23	0.997730862306217	Targeted testing
2020-03-25	0.996468922157552	Targeted testing
2020-03-23	0.983900547868883	Targeted testing
2020-03-25	0.996763119796178	Targeted testing
2020-03-23	0.99408493502279	Targeted testing
2020-03-25	0.991069934228565	Targeted testing
2020-03-22	0.983070764679847	Targeted testing
2020-03-25	0.997622427795078	Targeted testing
2020-03-22	0.996822283680598	Targeted testing
2020-03-22	0.996005411519162	Targeted testing
2020-03-25	0.996799776971753	Targeted testing
2020-03-23	0.993814284736013	Targeted testing
2020-03-25	0.997752389592948	Targeted testing
2020-03-23	0.998733179632708	Targeted testing
2020-03-25	0.987845957652141	Targeted testing
2020-03-23	0.994899628340441	Targeted testing
2020-03-25	0.996820574139232	Targeted testing
2020-03-23	0.580016773275498	Targeted testing
2020-03-25	0.994516458480635	Targeted testing
2020-03-23	0.998135155006111	Targeted testing
2020-03-23	0.993594113435576	Targeted testing
2020-03-24	0.994883706573241	Targeted testing
2020-03-23	0.997853621968727	Targeted testing
2020-03-25	0.997220513643373	Targeted testing
2020-03-23	0.996747808547221	Targeted testing
2020-03-25	0.996516341704893	Targeted testing
2020-03-23	0.993815067934077	Targeted testing
2020-03-23	0.995762290352745	Targeted testing
2020-03-25	0.998172741944007	Targeted testing
2020-03-23	0.992162069556279	Targeted testing
2020-03-25	0.595260235142687	Targeted testing
2020-03-22	0.933516971974018	Targeted testing
2020-03-25	0.578826440438317	Targeted testing
2020-03-22	0.996500975615742	Targeted testing
2020-03-25	0.958327038814844	Targeted testing
2020-03-22	0.997890922169359	Targeted testing
2020-03-24	0.997314684870038	Targeted testing
2020-03-23	0.981961762636014	Targeted testing
2020-03-24	0.81578005337036	Targeted testing
2020-03-23	0.854616724213774	Targeted testing
2020-03-24	0.363556104044048	Targeted testing
2020-03-23	0.98662273281784	Targeted testing
2020-03-23	0.998610094349765	Targeted testing
2020-03-24	0.994034430806044	Targeted testing
2020-03-23	0.997505168060704	Targeted testing
2020-03-24	0.998303488403894	Targeted testing
2020-03-23	0.99815465215424	Targeted testing
2020-03-24	0.997358719295352	Targeted testing
2020-03-22	0.873030456033688	Targeted testing
2020-03-23	0.97780236194744	Targeted testing
2020-03-23	0.996084914152904	Targeted testing
2020-03-23	0.997527895793454	Targeted testing
2020-03-23	0.99660205592219	Targeted testing
2020-03-23	0.79816121445371	Targeted testing
2020-03-23	0.996161892289673	Targeted testing
2020-03-23	0.997746135251842	Targeted testing
2020-03-24	0.984800161485668	Targeted testing
2020-03-23	0.998821124446618	Targeted testing
2020-03-23	0.995775653875902	Targeted testing
2020-03-24	0.9963841782383	Targeted testing
2020-03-22	0.991145996957943	Targeted testing
2020-03-24	0.00051468275526835	Targeted testing
2020-03-22	0.995598569324637	Targeted testing
2020-03-24	0.997059392324552	Targeted testing
2020-03-22	0.99741611273417	Targeted testing
2020-03-24	0.99709354215334	Targeted testing
2020-03-22	0.994407263160942	Targeted testing
2020-03-24	0.995263449452218	Targeted testing
2020-03-23	0.997653485415879	Targeted testing
2020-03-24	0.998204959163248	Targeted testing
2020-03-23	0.990758309284948	Targeted testing
2020-03-23	0.997315819701645	Targeted testing
2020-03-24	0.995203938832515	Targeted testing
2020-03-23	0.996268028690541	Targeted testing
2020-03-24	0.996963475357619	Targeted testing
2020-03-23	0.997239156941299	Targeted testing
2020-03-24	0.996907479850451	Targeted testing
2020-03-23	0.997151968446118	Targeted testing
2020-03-23	0.995619153184817	Targeted testing
2020-03-24	0.946179822029279	Targeted testing
2020-03-22	0.99321498092346	Targeted testing
2020-03-24	0.995530674377444	Targeted testing
2020-03-22	0.0868184545466151	Targeted testing
2020-03-23	0.997391412247108	Targeted testing
2020-03-24	0.998227947509753	Targeted testing
2020-03-23	0.996762625894129	Targeted testing
2020-03-23	0.993027281670955	Targeted testing
2020-03-23	0.882126932533233	Targeted testing
2020-03-22	0.92196174452714	Targeted testing
2020-03-22	0.979220205673908	Targeted testing
2020-03-22	0.865103416428558	Targeted testing
2020-03-23	0.998185749255248	Targeted testing
2020-03-23	0.995086884103693	Targeted testing
2020-03-23	0.939010841336463	Targeted testing
2020-03-23	0.99771815793113	Targeted testing
2020-03-23	0.857031593769251	Targeted testing
2020-03-23	0.996510141279194	Targeted testing
2020-03-23	0.996707027001183	Targeted testing
2020-03-23	0.964682490487589	Targeted testing
2020-03-22	0.992971198142299	Targeted testing
2020-03-22	0.995043226149519	Targeted testing
2020-03-22	0.995698474129218	Targeted testing
2020-03-23	0.996256368226863	Targeted testing
2020-03-23	0.997135151566565	Targeted testing
2020-03-23	0.997108635432756	Targeted testing
2020-03-23	0.994521743679835	Targeted testing
2020-03-23	0.994287817668094	Targeted testing
2020-03-23	0.99758442893972	Targeted testing
2020-03-23	0.981298711125684	Targeted testing
2020-03-30	0.993612791485028	Population screening
2020-03-30	0.996172866195566	Population screening
2020-03-30	0.998357690638113	Population screening
2020-03-30	0.998347528458838	Population screening
2020-03-30	0.993753732058474	Targeted testing
2020-03-29	0.998049564201977	Targeted testing
2020-03-29	0.99215490391961	Targeted testing
2020-03-29	0.998507851397932	Targeted testing
2020-03-29	0.997227651049252	Targeted testing
2020-03-29	0.995789079334925	Targeted testing
2020-03-29	0.997598253827981	Targeted testing
2020-03-30	0.235003993330438	Targeted testing
2020-03-30	0.986238215681766	Targeted testing
2020-03-30	0.0761525530319522	Targeted testing
2020-03-30	0.851437494390365	Targeted testing
2020-03-30	0.31102899914787	Population screening
2020-03-30	0.618243370019138	Population screening
2020-03-30	0.997619043862293	Population screening
2020-03-31	0.682019255155192	Population screening
2020-03-30	0.828633268957521	Population screening
2020-03-29	0.874336919236304	Targeted testing
2020-03-30	0.992794846072171	Targeted testing
2020-03-29	0.992798557428937	Targeted testing
2020-03-30	0.0451581372140235	Targeted testing
2020-03-27	0.995885166623861	Targeted testing
2020-03-30	0.974742382135216	Targeted testing
2020-03-30	0.939003232127008	Targeted testing
2020-03-30	0.0709141179683233	Targeted testing
2020-03-30	0.989199647450853	Targeted testing
2020-03-29	0.967747475441368	Targeted testing
2020-03-30	0.998132349796878	Targeted testing
2020-03-30	0.997813903573274	Targeted testing
2020-03-30	0.995858577492076	Targeted testing
2020-03-29	0.580462972020091	Targeted testing
2020-03-30	0.715871476430384	Targeted testing
2020-03-30	0.997631633544602	Targeted testing
2020-03-30	0.997992498811275	Targeted testing
2020-03-30	0.168382401881392	Targeted testing
2020-03-30	0.864261285697438	Targeted testing
2020-03-30	0.997493315980818	Targeted testing
2020-03-31	0.360459553295607	Population screening
2020-03-31	0.993916378527441	Population screening
2020-03-23	0.997562353372248	Targeted testing
2020-03-23	0.96064151860929	Targeted testing
2020-03-23	0.997618918405557	Targeted testing
2020-03-23	0.997557896918287	Targeted testing
2020-03-23	0.33268965063491	Targeted testing
2020-03-24	0.986631888050949	Targeted testing
2020-03-23	0.981134502171842	Targeted testing
2020-03-24	0.933123453349212	Targeted testing
2020-03-24	0.997890523582865	Targeted testing
2020-03-24	0.997204454301623	Targeted testing
2020-03-24	0.995831023741305	Targeted testing
2020-03-24	0.995031763390761	Targeted testing
2020-03-24	0.99071793509518	Targeted testing
2020-03-24	0.982512586800623	Targeted testing
2020-03-24	0.559594920884561	Targeted testing
2020-03-24	0.97545808190751	Targeted testing
2020-03-24	0.947732289367373	Targeted testing
2020-03-23	0.987826945912716	Targeted testing
2020-03-24	0.994861683868813	Targeted testing
2020-03-24	0.97420630549252	Targeted testing
2020-03-24	0.998182085662646	Targeted testing
2020-03-24	0.941144244324919	Targeted testing
2020-03-24	0.994976739390972	Targeted testing
2020-03-24	0.992407657242175	Targeted testing
2020-03-24	0.994550627557864	Targeted testing
2020-03-24	0.997767522084043	Targeted testing
2020-03-24	0.780347309937175	Targeted testing
2020-03-24	0.995494786706308	Targeted testing
2020-03-24	0.997722435656384	Targeted testing
2020-03-24	0.965035966643325	Targeted testing
2020-03-24	0.98443891396725	Targeted testing
2020-03-24	0.995779071644052	Targeted testing
2020-03-24	0.997948507125814	Targeted testing
2020-03-24	0.985315726524933	Targeted testing
2020-03-24	0.996388412103134	Targeted testing
2020-03-24	0.989580558117293	Targeted testing
2020-03-24	0.997331479222827	Targeted testing
2020-03-24	0.998084405866507	Targeted testing
2020-03-23	0.997799758313566	Targeted testing
2020-03-24	0.993157188924374	Targeted testing
2020-03-24	0.301060535770156	Targeted testing
2020-03-24	0.992500551207976	Targeted testing
2020-03-23	0.998133448470557	Targeted testing
2020-03-24	0.997291648690884	Targeted testing
2020-03-23	0.982130797642174	Targeted testing
2020-03-24	0.994336306307376	Targeted testing
2020-03-24	0.950201788286297	Targeted testing
2020-03-23	0.598338224333892	Targeted testing
2020-03-24	0.997966620987383	Targeted testing
2020-03-24	0.997958693563881	Targeted testing
2020-03-24	0.992237324617347	Targeted testing
2020-03-24	0.625281808655892	Targeted testing
2020-03-24	0.985770207444982	Targeted testing
2020-03-23	0.962411927915441	Targeted testing
2020-03-23	0.972881020625055	Targeted testing
2020-03-23	0.47238598504893	Targeted testing
2020-03-24	0.968067690830533	Targeted testing
2020-03-24	0.179872459668971	Targeted testing
2020-03-24	0.997157374873448	Targeted testing
2020-03-24	0.995707134267416	Targeted testing
2020-03-24	0.995157825681725	Targeted testing
2020-03-24	0.993199370970906	Targeted testing
2020-03-24	0.988893938533205	Targeted testing
2020-03-24	0.995920670333091	Targeted testing
2020-03-24	0.998371218256754	Targeted testing
2020-03-24	0.990773358793705	Targeted testing
2020-03-31	0.985190196962863	Targeted testing
2020-03-31	0.980208776156063	Targeted testing
2020-03-30	0.99387717154545	Targeted testing
2020-03-31	0.967705824004535	Targeted testing
2020-03-31	0.80096015481566	Targeted testing
2020-03-31	0.981835470814844	Targeted testing
2020-03-31	0.954263593677193	Targeted testing
2020-03-31	0.978534450881302	Targeted testing
2020-03-31	0.996581339837361	Targeted testing
2020-03-31	0.998325710120739	Targeted testing
2020-03-31	0.990066349641938	Targeted testing
2020-03-31	0.983861256066854	Targeted testing
2020-03-31	0.981320236767607	Targeted testing
2020-03-31	0.99370783601453	Targeted testing
2020-03-31	0.96911369740376	Targeted testing
2020-03-31	0.798616438356164	Targeted testing
2020-03-31	0.980346095792853	Targeted testing
2020-03-31	0.954586943580925	Targeted testing
2020-03-31	0.992751736980157	Targeted testing
2020-03-31	0.97746552873033	Targeted testing
2020-03-31	0.900663344351785	Targeted testing
2020-03-31	0.17787188988883	Targeted testing
2020-03-31	0.668998096388531	Targeted testing
2020-03-31	0.997509345661045	Targeted testing
2020-03-31	0.98300101152725	Targeted testing
2020-03-31	0.997969937064945	Targeted testing
2020-03-31	0.952700053078136	Targeted testing
2020-03-31	0.998153324483705	Targeted testing
2020-03-31	0.996155969444148	Targeted testing
2020-03-31	0.997035142728331	Targeted testing
2020-03-31	0.997163550372753	Targeted testing
2020-04-01	0.050626195720326	Population screening
2020-04-01	0.877772518873543	Population screening
2020-04-01	0.968672047737832	Population screening
2020-04-01	0.929413296741315	Population screening
2020-04-01	0.00582819630133696	Population screening
2020-04-01	0.989663412220466	Targeted testing
2020-04-01	0.378135288327733	Targeted testing
2020-04-01	0.00391366715587506	Targeted testing
2020-04-01	0.933261697844861	Targeted testing
2020-04-01	0.793740678757244	Targeted testing
2020-04-01	0.998573181076549	Targeted testing
2020-04-01	0.314485123587702	Targeted testing
2020-04-01	0.99471501694862	Targeted testing
2020-04-01	0.9977399421805	Targeted testing
2020-04-01	0.0169817866435386	Targeted testing
2020-04-01	0.984320404856977	Targeted testing
2020-04-01	0.998350559619969	Targeted testing
2020-04-01	0.0119292774770534	Targeted testing
2020-04-01	0.934300420860246	Targeted testing
2020-04-01	0.951417361593699	Targeted testing
2020-04-01	0.00237373114166401	Targeted testing
2020-04-01	0.85747344137165	Targeted testing
2020-04-01	0.112276953209457	Targeted testing
2020-04-03	0.997762274931898	Population screening
2020-04-02	0.756557289602829	Targeted testing
2020-04-02	0.997728372063274	Targeted testing
2020-04-02	0.432734371325086	Targeted testing
2020-04-02	0.996582674663916	Targeted testing
2020-04-02	0.238796983426911	Targeted testing
2020-04-02	0.793915732830356	Targeted testing
2020-04-02	0.997012996642269	Targeted testing
2020-04-02	0.0683354650100493	Population screening
2020-04-02	0.00102867935558579	Population screening
2020-04-02	0.0470532532263534	Population screening
2020-04-02	0.978803410554228	Population screening
2020-04-02	0.00841553298375564	Population screening
2020-04-02	0.367077761546241	Population screening
2020-04-02	0.0353366561986805	Population screening
2020-04-02	0.00037365382252979	Population screening
2020-04-02	0.0320899123545321	Population screening
2020-04-02	0.00106722649762579	Population screening
2020-04-02	0.00457401557347521	Population screening
2020-04-02	0.789523593440029	Population screening
2020-04-02	0.985435260406503	Population screening
2020-04-02	0.998240255962769	Targeted testing
2020-04-02	0.994365894025288	Targeted testing
2020-04-02	0.559489189530914	Targeted testing
2020-04-02	0.997274192242061	Targeted testing
2020-04-02	0.000924252809105448	Targeted testing
2020-04-02	0.958007380914413	Targeted testing
2020-04-02	0.5565060642033	Targeted testing
2020-04-02	0.974692146957986	Targeted testing
2020-04-02	0.986904192209084	Targeted testing
2020-04-02	0.66548162262448	Targeted testing
2020-04-02	0.0639449258485461	Targeted testing
2020-04-02	0.0285927500971152	Targeted testing
2020-04-02	0.992577376982986	Targeted testing
2020-04-02	0.918730625011602	Targeted testing
2020-04-02	0.160847889347683	Targeted testing
2020-04-02	0.0127659574468085	Targeted testing
2020-04-01	0.641118516668645	Targeted testing
2020-04-02	0.98164091713332	Targeted testing
2020-04-02	0.996846082651	Targeted testing
2020-04-02	0.0011095941417401	Targeted testing
2020-04-02	0.663399961187658	Targeted testing
2020-04-02	0.0294440111256641	Targeted testing
2020-04-02	0.0298222257028741	Targeted testing
2020-04-02	0.99490399903578	Targeted testing
2020-04-02	0.997342139020361	Targeted testing
2020-04-02	0.996526115457813	Targeted testing
2020-04-02	0.994617986493771	Targeted testing
2020-04-02	0.794646182347155	Targeted testing
2020-04-02	0.749993241396298	Targeted testing
2020-04-02	0.989620698759131	Targeted testing
2020-04-02	0.984267048505459	Targeted testing
2020-04-02	0.547857969895793	Targeted testing
2020-04-01	0.997050908838987	Targeted testing
2020-04-01	0.147458186046781	Targeted testing
2020-04-01	0.995257437521587	Targeted testing
2020-04-01	0.990944310024921	Targeted testing
2020-04-01	0.993910668913711	Targeted testing
2020-04-01	0.96945045699848	Targeted testing
2020-04-01	0.989136956212248	Targeted testing
2020-04-02	0.996772288454573	Targeted testing
2020-04-02	0.00200991916847537	Targeted testing
2020-03-31	0.945899183581754	Targeted testing
2020-04-02	0.978371409787566	Targeted testing
2020-04-02	0.923220597725531	Targeted testing
2020-04-02	0.991713591911135	Targeted testing
2020-04-02	0.969012458625036	Targeted testing
2020-04-02	0.99076099041057	Targeted testing
2020-04-02	0.982980658320981	Targeted testing
2020-04-02	0.990378837792602	Targeted testing
2020-04-03	0.953782587525893	Population screening
2020-04-02	0.177227410232803	Population screening
2020-04-02	0.0867929178950873	Population screening
2020-04-03	0.879607984716518	Population screening
2020-04-03	0.0191181873851806	Population screening
2020-04-02	0.990915448306728	Population screening
2020-04-02	0.989510375185113	Population screening
2020-04-02	0.378735282995619	Population screening
2020-04-03	0.0224426853684223	Population screening
2020-04-02	0.995995823361021	Population screening
2020-04-03	0.946885657918557	Population screening
2020-04-02	0.938536237608501	Population screening
2020-04-03	0.93375727768436	Population screening
2020-04-03	0.997892452272844	Population screening
2020-04-03	0.918348175499566	Population screening
2020-04-03	0.0112804124861535	Population screening
2020-04-03	0.00889807082375535	Targeted testing
2020-04-03	0.998546664458096	Targeted testing
2020-04-03	0.247292727817489	Targeted testing
2020-04-02	0.0818266586591649	Targeted testing
2020-04-02	0.000193492211938469	Targeted testing
2020-04-03	0.0181271377784848	Targeted testing
2020-04-03	0.984365389156272	Targeted testing
2020-04-03	0.503261318027347	Targeted testing
2020-04-03	0.0555008387741623	Targeted testing
2020-04-03	0.759353394652581	Targeted testing
2020-04-03	0.123387813518374	Targeted testing
2020-04-03	0.976870475820009	Targeted testing
2020-04-03	0.00322373783003431	Targeted testing
2020-04-03	0.982668246325442	Targeted testing
2020-04-02	0.672383273158528	Targeted testing
2020-04-03	0.00733304048405152	Targeted testing
2020-04-03	0.777330042478886	Targeted testing
2020-04-03	0.997245852344649	Targeted testing
2020-04-02	0.889644205999528	Targeted testing
2020-04-03	0.0603872940377102	Targeted testing
2020-04-03	0.990016703833403	Targeted testing
2020-04-02	0.998873949857032	Targeted testing
2020-04-03	0.838532332712369	Targeted testing
2020-04-02	0.10716991721622	Targeted testing
2020-04-02	0.991622608383377	Targeted testing
2020-04-02	0.993093760766026	Targeted testing
2020-04-03	0.522849900904666	Targeted testing
2020-04-02	0.976824833732621	Targeted testing
2020-04-02	0.0136675427123522	Targeted testing
2020-04-02	0.995897690304239	Targeted testing
2020-04-03	0.977777947885728	Targeted testing
2020-04-03	0.99383479331784	Targeted testing
2020-04-02	0.980907415256326	Targeted testing
2020-04-03	0.801650473047195	Targeted testing
2020-04-03	0.00169963882674932	Targeted testing
2020-04-03	0.145452345686254	Targeted testing
2020-04-03	0.994858979841837	Targeted testing
2020-04-03	0.998521608694199	Targeted testing
2020-04-03	0.983731484842789	Targeted testing
2020-04-03	0.997865222711315	Targeted testing
2020-04-03	0.00685034831951788	Targeted testing
2020-04-03	0.995846102786448	Targeted testing
2020-04-03	0.998474516319505	Targeted testing
2020-04-03	0.000214511257550796	Targeted testing
2020-04-03	0.998139450480328	Targeted testing
2020-04-03	0.92994203656455	Targeted testing
2020-04-03	0.361330042811694	Targeted testing
2020-04-03	0.000578560211587735	Targeted testing
2020-04-03	0.991391960347582	Targeted testing
2020-04-03	0.995830250857489	Targeted testing
2020-04-03	0.347361766625898	Targeted testing
2020-04-03	0.000879725085910653	Targeted testing
2020-04-03	0.00211183595387277	Targeted testing
2020-04-03	0.997172769855646	Targeted testing
2020-04-03	0.0150476462513786	Targeted testing
2020-04-03	0.00361958598192441	Targeted testing
2020-04-03	0.0904366047041492	Targeted testing
2020-04-03	0.967844545878936	Targeted testing
2020-04-03	0.0389701354679803	Targeted testing
2020-04-03	0.96179594097143	Targeted testing
2020-04-03	0.71165878930183	Targeted testing
2020-04-03	0.998284066347807	Targeted testing
2020-04-03	0.996886577136809	Targeted testing
2020-04-03	0.997480543060273	Targeted testing
2020-04-03	0.925498176608492	Targeted testing
2020-04-03	0.012285938915517	Targeted testing
2020-04-04	0.668444879300744	Targeted testing
2020-04-04	0.969687406259374	Targeted testing
2020-04-04	0.993425012973534	Targeted testing
2020-04-04	0.00089369308026215	Targeted testing
2020-04-03	0.0608313581682393	Targeted testing
2020-04-04	0.858522070502233	Targeted testing
2020-04-04	0.998225869528148	Targeted testing
2020-04-03	0.22149384554555	Targeted testing
2020-04-03	0.0741867130540362	Targeted testing
2020-04-03	0.00825783146799313	Population screening
2020-03-25	0.992224367378202	Targeted testing
2020-03-25	0.99714887802625	Targeted testing
2020-03-25	0.997675956715842	Targeted testing
2020-03-25	0.953564885815591	Targeted testing
2020-03-25	0.996296779759135	Targeted testing
2020-03-25	0.685044023198072	Targeted testing
2020-03-25	0.998413516836553	Targeted testing
2020-03-25	0.997387852586153	Targeted testing
2020-03-25	0.995783815455947	Targeted testing
2020-03-25	0.992289186410195	Targeted testing
2020-03-25	0.984967395933692	Targeted testing
2020-03-25	0.996960139391003	Targeted testing
2020-03-25	0.572295739918399	Targeted testing
2020-03-25	0.997476945516138	Targeted testing
2020-03-25	0.995233230413583	Targeted testing
2020-03-25	0.997618904621052	Targeted testing
2020-03-25	0.0373913687537033	Targeted testing
2020-03-25	0.996985799958444	Targeted testing
2020-03-25	0.995750841094333	Targeted testing
2020-03-25	0.996416956606016	Targeted testing
2020-03-25	0.136210563629918	Targeted testing
2020-03-26	0.992956130657864	Targeted testing
2020-03-26	0.472681065414144	Targeted testing
2020-03-26	0.984194991907074	Targeted testing
2020-03-26	0.669312155082457	Targeted testing
2020-03-26	0.103487191916744	Targeted testing
2020-03-26	0.995030885773739	Targeted testing
2020-03-26	0.977169403208742	Targeted testing
2020-03-26	0.910169802946496	Targeted testing
2020-03-26	0.99806521756595	Targeted testing
2020-03-26	0.99031152451805	Targeted testing
2020-03-26	0.87110631487303	Targeted testing
2020-03-26	0.865211606483207	Targeted testing
2020-03-26	0.965116279069767	Targeted testing
2020-03-25	0.984439742172192	Targeted testing
2020-03-26	0.997839007292414	Targeted testing
2020-03-26	0.794380943347008	Targeted testing
2020-03-26	0.38510113512589	Targeted testing
2020-03-26	0.996783634951167	Targeted testing
2020-03-26	0.991535607766092	Targeted testing
2020-03-26	0.988645695257185	Targeted testing
2020-03-26	0.997931769354668	Targeted testing
2020-03-26	0.634440681081223	Targeted testing
2020-03-26	0.112578185636671	Targeted testing
2020-03-26	0.996400590023541	Targeted testing
2020-03-26	0.985192336799233	Targeted testing
2020-03-26	0.0277369749827863	Targeted testing
2020-03-26	0.994706417730549	Targeted testing
2020-03-25	0.573780454619669	Targeted testing
2020-03-26	0.998100454106206	Targeted testing
2020-03-26	0.991831550835076	Targeted testing
2020-03-26	0.997559501028892	Targeted testing
2020-03-26	0.996363270469181	Targeted testing
2020-03-26	0.991833519168371	Targeted testing
2020-03-26	0.838595993953137	Targeted testing
2020-03-26	0.998210480799787	Targeted testing
2020-03-26	0.917853865578057	Targeted testing
2020-03-26	0.507480427222742	Targeted testing
2020-03-26	0.328195542848916	Targeted testing
2020-03-26	0.35358170342782	Targeted testing
2020-03-26	0.998248577447184	Targeted testing
2020-03-26	0.998513774794333	Targeted testing
2020-03-26	0.997565753239601	Targeted testing
2020-03-26	0.960488039057218	Targeted testing
2020-03-26	0.997612139937077	Targeted testing
2020-03-26	0.985500390894738	Targeted testing
2020-03-26	0.98234803627177	Targeted testing
2020-03-26	0.998311343169489	Targeted testing
2020-03-26	0.995689499112958	Targeted testing
2020-03-26	0.922655271053512	Targeted testing
2020-03-26	0.997175672483505	Targeted testing
2020-03-26	0.99822495932659	Targeted testing
2020-03-26	0.997303049412189	Targeted testing
2020-03-26	0.997598564151927	Targeted testing
2020-03-26	0.994553993772986	Targeted testing
2020-03-26	0.993775483469518	Targeted testing
2020-03-26	0.992894008254937	Targeted testing
2020-03-26	0.994797381939656	Targeted testing
2020-03-26	0.996175535761333	Targeted testing
2020-03-26	0.995999190587691	Targeted testing
2020-03-26	0.870890612216678	Targeted testing
2020-03-26	0.993603139029372	Targeted testing
2020-03-25	0.788084252520798	Targeted testing
2020-03-25	0.998226420014419	Targeted testing
2020-03-25	0.99769032287528	Targeted testing
2020-03-25	0.874072287733528	Targeted testing
2020-03-25	0.987450504030668	Targeted testing
2020-03-25	0.993108240403078	Targeted testing
2020-03-25	0.994997302812112	Targeted testing
2020-03-26	0.99814204247656	Targeted testing
2020-03-26	0.997012784640476	Targeted testing
2020-03-26	0.996860453580814	Targeted testing
2020-03-26	0.998468383474848	Targeted testing
2020-03-26	0.990537269662987	Targeted testing
2020-03-26	0.850167047390861	Targeted testing
2020-04-05	0.994406140947759	Targeted testing
2020-04-05	0.927190465632416	Targeted testing
2020-04-05	0.997292624040682	Targeted testing
2020-04-05	0.873491703469981	Targeted testing
2020-04-05	0.99777340472449	Targeted testing
2020-04-05	0.995033330880279	Targeted testing
2020-04-05	0.0465510649581293	Targeted testing
2020-04-05	0.987177972886072	Targeted testing
2020-04-05	0.85901696088612	Targeted testing
2020-04-05	0.99605543246883	Targeted testing
2020-04-05	0.359237758230964	Targeted testing
2020-04-05	0.0431619849220283	Targeted testing
2020-04-05	0.992400670874858	Targeted testing
2020-04-05	0.996669236290173	Targeted testing
2020-04-04	0.0184429200825386	Population screening
2020-04-04	0.00955126551965516	Population screening
2020-04-04	0.996717025045955	Targeted testing
2020-04-04	0.00630101069903159	Targeted testing
2020-04-04	0.0267936486067578	Targeted testing
2020-04-04	0.992578623893379	Targeted testing
2020-04-04	0.984167179073524	Targeted testing
2020-04-04	0.619184208769677	Targeted testing
2020-04-04	0.928961462873599	Targeted testing
2020-04-04	0.00882833382833383	Population screening
2020-04-03	0.997758750122398	Population screening
2020-04-03	0.0100798356261508	Population screening
2020-04-02	0.308090102428029	Population screening
2020-04-02	0.384698213142425	Population screening
2020-04-02	0.525860225756269	Population screening
2020-04-02	0.913616528631223	Population screening
2020-04-02	0.985028626972179	Population screening
2020-04-06	0.0100050750380628	Population screening
2020-04-03	0.0432741567864835	Population screening
2020-04-03	0.0465338934788171	Population screening
2020-04-03	0.271939103649042	Population screening
2020-04-03	0.313951139751852	Population screening
2020-04-04	0.998433431420285	Population screening
2020-04-05	0.945905158478708	Targeted testing
2020-04-05	0.993817876449336	Targeted testing
2020-04-05	0.99749848074692	Targeted testing
2020-04-04	0.995463973894963	Targeted testing
2020-04-06	0.309740590030519	Population screening
2020-03-26	0.986301656910275	Targeted testing
2020-03-26	0.817355318039625	Targeted testing
2020-03-26	0.998418134468897	Targeted testing
2020-03-26	0.997659905108079	Targeted testing
2020-03-26	0.97524313668883	Targeted testing
2020-03-26	0.998008757691291	Targeted testing
2020-03-26	0.998057854721142	Targeted testing
2020-03-26	0.995706573265804	Targeted testing
2020-03-26	0.997032933825285	Targeted testing
2020-03-26	0.992883655606551	Targeted testing
2020-03-26	0.22332241636825	Targeted testing
2020-03-27	0.995613361391436	Targeted testing
2020-03-27	0.998007055822916	Targeted testing
2020-03-27	0.997743410998488	Targeted testing
2020-03-27	0.852864580469339	Targeted testing
2020-03-27	0.501227671979547	Targeted testing
2020-03-26	0.998528859332961	Targeted testing
2020-03-27	0.994386357790253	Targeted testing
2020-03-27	0.998112347110326	Targeted testing
2020-03-27	0.997630858653238	Targeted testing
2020-03-27	0.989054475766997	Targeted testing
2020-03-27	0.998248670839624	Targeted testing
2020-03-27	0.997199841350785	Targeted testing
2020-03-27	0.296248766041461	Targeted testing
2020-03-27	0.962463631218983	Targeted testing
2020-03-27	0.997885924256613	Targeted testing
2020-03-27	0.99810992119547	Targeted testing
2020-03-27	0.995160016136081	Targeted testing
2020-03-27	0.989165508671601	Targeted testing
2020-03-27	0.867456593748137	Targeted testing
2020-03-27	0.957902550793762	Targeted testing
2020-03-27	0.99400792844074	Targeted testing
2020-03-27	0.996254105721561	Targeted testing
2020-04-06	0.897300331717275	Targeted testing
2020-04-06	0.998817523242644	Targeted testing
2020-04-06	0.00280875840577333	Targeted testing
2020-04-06	0.998536565864005	Targeted testing
2020-04-06	0.411226390969203	Targeted testing
2020-04-06	0.980118007562916	Targeted testing
2020-04-05	0.969784673683498	Targeted testing
2020-04-06	0.997246853190118	Targeted testing
2020-04-05	0.186514831823259	Targeted testing
2020-04-04	0.998353467873645	Targeted testing
2020-04-06	0.991875371147818	Targeted testing
2020-04-06	0.996996402484496	Targeted testing
2020-04-06	0.984003091918592	Targeted testing
2020-04-06	0.998784834202514	Targeted testing
2020-04-06	0.9864597049865	Targeted testing
2020-03-27	0.993380178635598	Targeted testing
2020-03-27	0.845181967571899	Targeted testing
2020-03-27	0.996685783451973	Targeted testing
2020-03-26	0.998508746773731	Targeted testing
2020-03-27	0.994272884058443	Targeted testing
2020-03-27	0.995677894736842	Targeted testing
2020-03-27	0.995054313957893	Targeted testing
2020-03-27	0.376159324153285	Targeted testing
2020-03-27	0.860433391048848	Targeted testing
2020-03-27	0.994471505181755	Targeted testing
2020-03-27	0.775351469782728	Targeted testing
2020-03-27	0.0471086931446807	Targeted testing
2020-03-27	0.998122401778076	Targeted testing
2020-03-27	0.995190003340612	Targeted testing
2020-03-27	0.974864279200808	Targeted testing
2020-03-27	0.99396073593577	Targeted testing
2020-03-27	0.987852120478012	Targeted testing
2020-03-27	0.599279715433402	Targeted testing
2020-03-27	0.101650162726308	Targeted testing
2020-03-27	0.989896486108596	Targeted testing
2020-03-27	0.987568818300182	Targeted testing
2020-03-27	0.998014192753399	Targeted testing
2020-03-27	0.10314157911162	Targeted testing
2020-03-27	0.96932688674081	Targeted testing
2020-03-27	0.997371994385451	Targeted testing
2020-03-27	0.993118812500782	Targeted testing
2020-03-27	0.971908316781956	Targeted testing
2020-03-27	0.994964558877709	Targeted testing
2020-03-27	0.927892328088772	Targeted testing
2020-03-28	0.993562640933811	Targeted testing
2020-03-28	0.98686204512424	Targeted testing
2020-03-28	0.000190693327409966	Targeted testing
2020-03-28	0.995536051948197	Targeted testing
2020-03-28	0.97049443179882	Targeted testing
2020-03-28	0.698320282440049	Targeted testing
2020-03-28	0.995618065336127	Targeted testing
2020-03-28	0.924105374145313	Targeted testing
2020-03-28	0.996892068754908	Targeted testing
2020-03-28	0.0433954303103144	Targeted testing
2020-03-28	0.990873172288229	Targeted testing
2020-03-28	0.99619471036057	Targeted testing
2020-03-28	0.996583410437504	Targeted testing
2020-03-29	0.99689450966435	Targeted testing
2020-03-29	0.997614756838409	Targeted testing
2020-03-29	0.920776850535643	Targeted testing
2020-03-29	0.997529638271062	Targeted testing
2020-03-29	0.894137427058278	Targeted testing
2020-03-29	0.99701947956107	Targeted testing
2020-03-29	0.992973962263285	Targeted testing
2020-03-29	0.997946848486281	Targeted testing
2020-03-29	0.998202397714379	Targeted testing
2020-03-29	0.998498224860261	Targeted testing
2020-03-29	0.996331787003922	Targeted testing
2020-03-29	0.984517916711503	Targeted testing
2020-03-29	0.920592739499955	Targeted testing
2020-03-29	0.997923063980146	Targeted testing
2020-03-29	0.990795914601717	Targeted testing
2020-03-29	0.864198112929556	Targeted testing
2020-03-29	0.997559249894417	Targeted testing
2020-03-29	0.924858757062147	Targeted testing
2020-03-29	0.477848924855264	Targeted testing
2020-03-29	0.95812921737085	Targeted testing
2020-03-29	0.996759838028349	Targeted testing
2020-03-29	0.997594748845365	Targeted testing
2020-03-29	0.994295185750957	Targeted testing
2020-03-29	0.994539239830642	Targeted testing
2020-03-29	0.997992552871878	Targeted testing
2020-03-29	0.904500619067272	Targeted testing
2020-03-30	0.292107785063725	Targeted testing
2020-03-30	0.181542334287326	Targeted testing
2020-03-30	0.996483512120468	Targeted testing
2020-03-30	0.840993239853809	Targeted testing
2020-03-30	0.844012193003994	Targeted testing
2020-03-30	0.990543388099764	Targeted testing
2020-03-30	0.991084977985897	Targeted testing
2020-03-30	0.997607003106216	Targeted testing
2020-03-30	0.519693523285047	Targeted testing
2020-03-30	0.998410789629184	Targeted testing
2020-03-30	0.995362700088952	Targeted testing
2020-03-30	0.996615628259694	Targeted testing
2020-03-30	0.995136733468726	Targeted testing
2020-03-30	0.92039277935514	Targeted testing
2020-03-30	0.997742160406613	Targeted testing
2020-03-30	0.99565513136638	Targeted testing
2020-03-30	0.997394793551548	Targeted testing
2020-03-30	0.992882875860409	Targeted testing
2020-03-30	0.536124774062715	Targeted testing
2020-04-06	0.7038654507737	Targeted testing
2020-04-06	0.357218932390406	Targeted testing
2020-04-08	0.997736987245777	Targeted testing
2020-04-06	0.801025842844025	Targeted testing
2020-04-06	0.997754434520065	Targeted testing
2020-04-08	0.15354719957928	Targeted testing
2020-04-08	0.992685004568014	Targeted testing
2020-04-06	0.985833967405377	Targeted testing
2020-04-06	0.982100812771076	Targeted testing
2020-04-06	0.997840621825312	Targeted testing
2020-04-06	0.998016936189312	Targeted testing
2020-04-10	0.887043684214398	Targeted testing
2020-04-10	0.256352161071375	Targeted testing
2020-04-10	0.997644265695244	Targeted testing
2020-04-07	0.811161083322825	Population screening
2020-04-06	0.995053093662322	Targeted testing
2020-04-06	0.997730522912392	Targeted testing
2020-04-06	0.988508152932265	Targeted testing
2020-04-10	0.998401426798498	Targeted testing
2020-04-06	0.948975216356957	Targeted testing
2020-04-07	0.998250821218778	Targeted testing
2020-04-07	0.982451346679306	Targeted testing
2020-04-06	0.995263579330914	Targeted testing
2020-04-06	0.970477717724852	Targeted testing
2020-04-06	0.73825831702544	Targeted testing
2020-04-06	0.994412998433315	Targeted testing
2020-04-10	0.986342237584026	Targeted testing
2020-04-06	0.995789925838522	Targeted testing
2020-04-07	0.932971151531823	Targeted testing
2020-04-06	0.394688139514192	Targeted testing
2020-04-09	0.997827184502328	Targeted testing
2020-04-07	0.998246153008567	Targeted testing
2020-04-07	0.929471590323305	Targeted testing
2020-04-09	0.903380258634801	Population screening
2020-04-07	0.993103759534233	Targeted testing
2020-04-06	0.995776632133278	Targeted testing
2020-04-07	0.989573660235946	Targeted testing
2020-04-09	0.000595443067033976	Population screening
2020-04-08	0.9939415691623	Targeted testing
2020-04-07	0.998117167854694	Targeted testing
2020-04-07	0.996575329175867	Targeted testing
2020-04-07	0.994117288793829	Targeted testing
2020-04-07	0.997094629520703	Targeted testing
2020-04-11	0.891723069433913	Population screening
2020-04-10	0.988170096945719	Targeted testing
2020-04-10	0.748621251433054	Targeted testing
2020-04-10	0.93327700757663	Targeted testing
2020-04-08	0.998603727392491	Targeted testing
2020-04-08	0.997884448113694	Targeted testing
2020-04-08	0.990693143675328	Targeted testing
2020-04-08	0.986667405977107	Targeted testing
2020-04-08	0.998213961576644	Targeted testing
2020-04-08	0.868471652120312	Targeted testing
2020-04-08	0.989917704273024	Targeted testing
2020-04-07	0.99527428735906	Targeted testing
2020-04-08	0.996942663978291	Targeted testing
2020-04-06	0.997423266510152	Targeted testing
2020-04-06	0.997898710269842	Targeted testing
2020-04-08	0.993961162769583	Targeted testing
2020-04-08	0.998320131210397	Targeted testing
2020-04-08	0.968408010042018	Targeted testing
2020-04-08	0.561473278171855	Targeted testing
2020-04-08	0.997902270483712	Targeted testing
2020-04-08	0.998461370807041	Targeted testing
2020-04-10	0.984452099571041	Targeted testing
2020-04-11	0.982165127468667	Targeted testing
2020-04-11	0.998208859405093	Targeted testing
2020-04-11	0.597729143035075	Targeted testing
2020-04-10	0.998650718701615	Targeted testing
2020-04-11	0.757253926256168	Targeted testing
2020-04-11	0.988362867894855	Targeted testing
2020-04-11	0.922993833475848	Targeted testing
2020-04-11	0.998895882368498	Targeted testing
2020-04-12	0.995494211971062	Targeted testing
2020-04-11	0.904279542136361	Targeted testing
2020-04-12	0.997399197452635	Targeted testing
2020-04-12	0.997651666604387	Targeted testing
2020-04-12	0.997548780820476	Targeted testing
2020-04-13	0.993691784676521	Targeted testing
2020-04-14	0.987751675731698	Population screening
2020-04-14	0.934242593829545	Population screening
2020-03-30	0.96407306359175	Targeted testing
2020-03-30	0.99143644462749	Targeted testing
2020-04-01	0.992534140453284	Targeted testing
2020-03-31	0.989336926529107	Targeted testing
2020-03-31	0.985247984895795	Targeted testing
2020-03-31	0.994512389800261	Targeted testing
2020-03-31	0.988713378464585	Targeted testing
2020-03-29	0.980297686157283	Targeted testing
2020-03-30	0.990708807037633	Targeted testing
2020-04-01	0.987119465518008	Targeted testing
2020-03-31	0.99271358945903	Targeted testing
2020-03-31	0.979266572637518	Targeted testing
2020-03-30	0.982263115623359	Targeted testing
2020-03-30	0.994283295796363	Targeted testing
2020-03-31	0.989549931530735	Targeted testing
2020-03-31	0.971470607830509	Targeted testing
2020-03-31	0.990448505861336	Targeted testing
2020-03-31	0.566669019660801	Targeted testing
2020-03-31	0.995284230288968	Targeted testing
2020-03-30	0.981423849957625	Targeted testing
2020-03-30	0.968849242638379	Targeted testing
2020-04-01	0.887477748513965	Targeted testing
2020-03-31	0.665987827352836	Targeted testing
2020-04-01	0.957919328458619	Targeted testing
2020-03-30	0.749107547291905	Targeted testing
2020-03-30	0.994311834829244	Targeted testing
2020-03-31	0.990918322160974	Targeted testing
2020-03-31	0.994149215861384	Targeted testing
2020-03-31	0.990215306543774	Targeted testing
2020-03-31	0.98980950386071	Targeted testing
2020-03-31	0.960892279625176	Targeted testing
2020-03-30	0.82785647828023	Targeted testing
2020-03-30	0.994749271864447	Targeted testing
2020-03-31	0.994976657408246	Targeted testing
2020-03-31	0.959672299646301	Targeted testing
2020-03-31	0.0222056707147726	Targeted testing
2020-03-30	0.146890994128403	Targeted testing
2020-03-30	0.991275939590457	Targeted testing
2020-03-30	0.435389576144771	Targeted testing
2020-03-31	0.858855446830218	Targeted testing
2020-03-31	0.995946910517568	Targeted testing
2020-03-31	0.98843319955615	Targeted testing
2020-03-31	0.846083884450221	Targeted testing
2020-03-30	0.995337991074695	Targeted testing
2020-03-30	0.954381916718534	Targeted testing
2020-03-31	0.996267685753362	Targeted testing
2020-03-31	0.983139180385739	Targeted testing
2020-03-31	0.977985886609294	Targeted testing
2020-03-30	0.996078651055963	Targeted testing
2020-03-30	0.888050398654697	Targeted testing
2020-03-30	0.989696510509716	Targeted testing
2020-03-30	0.995099922881426	Targeted testing
2020-03-31	0.997439250797948	Targeted testing
2020-03-31	0.914294334764812	Targeted testing
2020-03-31	0.993648152755318	Targeted testing
2020-03-30	0.896026069348096	Targeted testing
2020-03-30	0.106842242276987	Targeted testing
2020-03-31	0.808071803953496	Targeted testing
2020-03-31	0.997806403156872	Targeted testing
2020-04-01	0.998146024366537	Targeted testing
2020-03-30	0.930306185066571	Targeted testing
2020-03-30	0.996171710871849	Targeted testing
2020-03-30	0.808085372364669	Targeted testing
2020-03-31	0.428307933182397	Targeted testing
2020-03-31	0.982423643613126	Targeted testing
2020-03-31	0.997005302088106	Targeted testing
2020-03-30	0.736768075595494	Targeted testing
2020-03-30	0.989334111711769	Targeted testing
2020-03-30	0.983458099136654	Targeted testing
2020-04-01	0.696051739220177	Targeted testing
2020-04-01	0.366473400687969	Targeted testing
2020-03-30	0.996981289916522	Targeted testing
2020-03-30	0.991487944416572	Targeted testing
2020-03-30	0.935427944869481	Targeted testing
2020-03-31	0.958357197403589	Targeted testing
2020-03-31	0.997930720486312	Targeted testing
2020-03-31	0.754894074747016	Targeted testing
2020-04-01	0.980801135910646	Targeted testing
2020-03-30	0.249911698665388	Targeted testing
2020-03-31	0.0522414044407016	Targeted testing
2020-03-31	0.965006053864333	Targeted testing
2020-03-29	0.997982849969147	Targeted testing
2020-04-01	0.963399470499067	Targeted testing
2020-03-30	0.97884473158182	Targeted testing
2020-03-30	0.984200077012481	Targeted testing
2020-03-31	0.959620931562399	Targeted testing
2020-03-31	0.982120819868505	Targeted testing
2020-03-31	0.956496044857968	Targeted testing
2020-03-31	0.224185153128372	Targeted testing
2020-03-31	0.901675202329142	Targeted testing
2020-03-30	0.984065670861821	Targeted testing
2020-03-30	0.995713646376912	Targeted testing
2020-03-31	0.996703941263329	Targeted testing
2020-03-31	0.930874495755544	Targeted testing
2020-04-14	0.997590200390624	Targeted testing
2020-04-12	0.995862428033422	Targeted testing
2020-04-15	0.969516462445236	Targeted testing
2020-04-12	0.997744549553723	Targeted testing
2020-04-14	0.99765948314261	Targeted testing
2020-04-14	0.33080286383556	Targeted testing
2020-04-14	0.994259158009841	Targeted testing
2020-04-15	0.0788767503416416	Population screening
2020-04-15	0.905672649895881	Targeted testing
2020-04-15	0.000130397605814451	Population screening
2020-04-15	0.982893113060056	Targeted testing
2020-04-15	0.985409383440678	Targeted testing
2020-04-17	0.43860307552518	Population screening
2020-04-17	0.998346346217695	Targeted testing
2020-04-17	0.765223306228251	Targeted testing
2020-04-17	0.997990248371462	Targeted testing
2020-04-17	0.938055926265637	Population screening
2020-04-17	0.652461608944845	Population screening
2020-04-17	0.990147079345235	Population screening
2020-04-17	0.986383858169685	Population screening
2020-03-30	0.919661528962593	Targeted testing
2020-04-03	0.996957336765364	Targeted testing
2020-03-31	0.66115459439895	Targeted testing
2020-04-01	0.727705784624679	Targeted testing
2020-04-01	0.996455112937129	Targeted testing
2020-04-01	0.979559112925134	Targeted testing
2020-04-01	0.938696857507088	Targeted testing
2020-03-30	0.992885843940359	Targeted testing
2020-04-13	0.996821701253376	Targeted testing
2020-03-30	0.969527246743421	Targeted testing
2020-04-04	0.998633081738733	Targeted testing
2020-04-06	0.021776752235362	Targeted testing
2020-04-12	0.997912470342963	Targeted testing
2020-04-01	0.990996701191317	Targeted testing
2020-04-02	0.000184711633954316	Targeted testing
2020-04-11	0.997018358969732	Targeted testing
2020-03-30	0.660434505374385	Targeted testing
2020-04-09	0.0304068444855307	Targeted testing
2020-04-01	0.998690677738554	Targeted testing
2020-03-30	0.995065916142823	Targeted testing
2020-04-01	0.998501516757428	Targeted testing
2020-04-08	0.996100709181926	Targeted testing
2020-04-02	0.865820380776475	Targeted testing
2020-03-29	0.917557421049985	Targeted testing
2020-03-30	0.287815192208201	Targeted testing
2020-04-06	0.996273172289433	Targeted testing
2020-04-03	0.951929453897753	Targeted testing
2020-03-30	0.992970694189815	Targeted testing
2020-04-13	0.995368904470119	Targeted testing
2020-04-04	0.129552485710901	Targeted testing
2020-04-01	0.956519662839844	Targeted testing
2020-04-06	0.992009329681942	Targeted testing
2020-03-31	0.990235345689285	Targeted testing
2020-04-01	0.982617566725436	Targeted testing
2020-03-31	0.990336913357608	Targeted testing
2020-04-01	0.937516293936955	Targeted testing
2020-03-31	0.99165386833072	Targeted testing
2020-04-03	0.990842700645369	Targeted testing
2020-04-04	0.997685659642298	Targeted testing
2020-04-06	0.995627686808675	Targeted testing
2020-03-30	0.000246907162906747	Targeted testing
