# Supplementary material for: Molecular benchmarks of a SARS-CoV-2 epidemic
Source: Nat Commun. 2021 Jun 15;12:3633. doi: 10.1038/s41467-021-23883-6 (PMC8206085; doi:10.1038/s41467-021-23883-6)
Supplement: Supplementary file 8 — Source Data behind figures [file 41467_2021_23883_MOESM8_ESM.zip › Source_data/Figure_3_panel_A.tsv]

Age_range	Count
[5,10]	3
(10,15]	21
(15,20]	216
(20,25]	344
(25,30]	259
(30,35]	181
(35,40]	134
(40,45]	93
(45,50]	64
(50,55]	39
(55,60]	22
(60,65]	16
(65,70]	9
(70,75]	3
(75,80]	2
(80,85]	1
