# Supplementary material for: Molecular benchmarks of a SARS-CoV-2 epidemic
Source: Nat Commun. 2021 Jun 15;12:3633. doi: 10.1038/s41467-021-23883-6 (PMC8206085; doi:10.1038/s41467-021-23883-6)
Supplement: Supplementary file 8 — Source Data behind figures [file 41467_2021_23883_MOESM8_ESM.zip › Source_data/Figure_4_panel_A.tsv]

Date	Mean	STD	NR
0	0.45	0.604805318829299	20
1	0.6	0.829993306532582	55
2	1.11111111111111	1.26106216253513	225
3	1.2925	1.20647532372897	400
4	1.36082474226804	1.30936256468348	388
5	1.45614035087719	1.28434247913676	171
6	1.76744186046512	1.37731984911908	43
7	1.14285714285714	0.899735410842437	7
