# Supplementary material for: Molecular benchmarks of a SARS-CoV-2 epidemic
Source: Nat Commun. 2021 Jun 15;12:3633. doi: 10.1038/s41467-021-23883-6 (PMC8206085; doi:10.1038/s41467-021-23883-6)
Supplement: Supplementary file 8 — Source Data behind figures [file 41467_2021_23883_MOESM8_ESM.zip › Source_data/Figure_4_panel_B.tsv]

Date	Mean	STD	NR
0	1.0952380952381	1.54611648670991	21
1	0.875	1.80772153354911	8
2	2.13333333333333	2.2949219304078	15
3	2.85882352941176	3.29918078279063	85
4	2.77862595419847	2.12191656422459	262
5	3.31858407079646	2.17772760964028	226
6	3.81879194630872	2.68643663129968	149
7	3.23976608187135	2.61125346353869	171
8	5.04602510460251	2.59968786414134	239
9	6.13579136690648	2.41218320531816	1112
10	6.55495867768595	2.19037038060795	2420
11	7.09576505639498	2.2867501876543	4699
12	7.29903034094464	2.36760337711118	6394
13	7.71596474045054	2.3925683425742	8168
14	8.21645741945243	2.3959512442905	6611
15	8.55297945901973	2.36281234781643	4917
16	8.96860572483841	2.2813900000128	4332
17	9.39139225880994	2.46575291599482	3462
18	9.73281016442451	2.45116483982338	2676
