# Supplementary material for: Molecular benchmarks of a SARS-CoV-2 epidemic
Source: Nat Commun. 2021 Jun 15;12:3633. doi: 10.1038/s41467-021-23883-6 (PMC8206085; doi:10.1038/s41467-021-23883-6)
Supplement: Supplementary file 8 — Source Data behind figures [file 41467_2021_23883_MOESM8_ESM.zip › Source_data/Figure_5_panel_B.tsv]

time	Kappa	variable	value
0	0.1	S	350000
1	0.1	S	349979.29777169
2	0.1	S	349956.454256451
3	0.1	S	349931.248462193
4	0.1	S	349903.436695247
5	0.1	S	349872.750251387
6	0.1	S	349838.892877051
7	0.1	S	349801.537979019
8	0.1	S	349760.325558868
9	0.1	S	349714.85884675
10	0.1	S	349664.700606992
11	0.1	S	349609.369085944
12	0.1	S	349548.333570407
13	0.1	S	349481.009522718
14	0.1	S	349406.753256637
15	0.1	S	349324.85611592
16	0.1	S	349234.538115536
17	0.1	S	349134.941004518
18	0.1	S	349025.120705938
19	0.1	S	348904.039091346
20	0.1	S	348770.555044508
21	0.1	S	348623.414770834
22	0.1	S	348461.241309588
23	0.1	S	348282.52320933
24	0.1	S	348085.602331209
25	0.1	S	347868.660751333
26	0.1	S	347629.706742486
27	0.1	S	347366.55982748
28	0.1	S	347076.834912476
29	0.1	S	346757.925529146
30	0.1	S	346406.986240477
30	0.1	S	346406.986240477
31	0.1	S	346371.607665875
32	0.1	S	346338.919581566
33	0.1	S	346308.717421035
34	0.1	S	346280.811887413
35	0.1	S	346255.028318637
36	0.1	S	346231.205258095
37	0.1	S	346209.193524482
38	0.1	S	346188.855329132
39	0.1	S	346170.063372499
40	0.1	S	346152.700019414
41	0.1	S	346136.656627056
42	0.1	S	346121.832811603
43	0.1	S	346108.135828689
44	0.1	S	346095.479991668
45	0.1	S	346083.786135073
46	0.1	S	346072.981116838
47	0.1	S	346062.997358589
48	0.1	S	346053.772422572
49	0.1	S	346045.248620452
50	0.1	S	346037.372651539
51	0.1	S	346030.095268797
52	0.1	S	346023.370970294
53	0.1	S	346017.157714192
54	0.1	S	346011.416655447
55	0.1	S	346006.111902584
56	0.1	S	346001.210292982
57	0.1	S	345996.681185295
58	0.1	S	345992.496267663
59	0.1	S	345988.629380534
60	0.1	S	345985.056352976
0	0.5	S	350000
1	0.5	S	349979.29777169
2	0.5	S	349956.454256451
3	0.5	S	349931.248462193
4	0.5	S	349903.436695247
5	0.5	S	349872.750251387
6	0.5	S	349838.892877051
7	0.5	S	349801.537979019
8	0.5	S	349760.325558868
9	0.5	S	349714.85884675
10	0.5	S	349664.700606992
11	0.5	S	349609.369085944
12	0.5	S	349548.333570407
13	0.5	S	349481.009522718
14	0.5	S	349406.753256637
15	0.5	S	349324.85611592
16	0.5	S	349234.538115536
17	0.5	S	349134.941004518
18	0.5	S	349025.120705938
19	0.5	S	348904.039091346
20	0.5	S	348770.555044508
21	0.5	S	348623.414770834
22	0.5	S	348461.241309588
23	0.5	S	348282.52320933
24	0.5	S	348085.602331209
25	0.5	S	347868.660751333
26	0.5	S	347629.706742486
27	0.5	S	347366.55982748
28	0.5	S	347076.834912476
29	0.5	S	346757.925529146
30	0.5	S	346406.986240477
30	0.5	S	346406.986240477
31	0.5	S	346371.607489083
32	0.5	S	346338.919414124
33	0.5	S	346308.717197101
34	0.5	S	346280.81172756
35	0.5	S	346255.028199074
36	0.5	S	346231.205152476
37	0.5	S	346209.193449154
38	0.5	S	346188.855263177
39	0.5	S	346170.0632994
40	0.5	S	346152.699951683
41	0.5	S	346136.656564453
42	0.5	S	346121.832752741
43	0.5	S	346108.135773011
44	0.5	S	346095.479939994
45	0.5	S	346083.786087689
46	0.5	S	346072.981073175
47	0.5	S	346062.997318192
48	0.5	S	346053.77238519
49	0.5	S	346045.248585854
50	0.5	S	346037.372619518
51	0.5	S	346030.095239155
52	0.5	S	346023.370942851
53	0.5	S	346017.15768878
54	0.5	S	346011.416631914
55	0.5	S	346006.111880784
56	0.5	S	346001.210272786
57	0.5	S	345996.681166579
58	0.5	S	345992.496250315
59	0.5	S	345988.629364451
60	0.5	S	345985.056338061
0	1	S	350000
1	1	S	349979.29777169
2	1	S	349956.454256451
3	1	S	349931.248462193
4	1	S	349903.436695247
5	1	S	349872.750251387
6	1	S	349838.892877051
7	1	S	349801.537979019
8	1	S	349760.325558868
9	1	S	349714.85884675
10	1	S	349664.700606992
11	1	S	349609.369085944
12	1	S	349548.333570407
13	1	S	349481.009522718
14	1	S	349406.753256637
15	1	S	349324.85611592
16	1	S	349234.538115536
17	1	S	349134.941004518
18	1	S	349025.120705938
19	1	S	348904.039091346
20	1	S	348770.555044508
21	1	S	348623.414770834
22	1	S	348461.241309588
23	1	S	348282.52320933
24	1	S	348085.602331209
25	1	S	347868.660751333
26	1	S	347629.706742486
27	1	S	347366.55982748
28	1	S	347076.834912476
29	1	S	346757.925529146
30	1	S	346406.986240477
30	1	S	346406.986240477
31	1	S	346371.607471795
32	1	S	346338.91938248
33	1	S	346308.717193521
34	1	S	346280.811729698
35	1	S	346255.028198934
36	1	S	346231.205171661
37	1	S	346209.193457056
38	1	S	346188.855268049
39	1	S	346170.06330418
40	1	S	346152.69995599
41	1	S	346136.656567401
42	1	S	346121.83275485
43	1	S	346108.135775209
44	1	S	346095.479942296
45	1	S	346083.786089865
46	1	S	346072.981075204
47	1	S	346062.997320083
48	1	S	346053.772386955
49	1	S	346045.248587504
50	1	S	346037.37262106
51	1	S	346030.095240599
52	1	S	346023.370944204
53	1	S	346017.157690049
54	1	S	346011.416633104
55	1	S	346006.111881902
56	1	S	346001.210273837
57	1	S	345996.681167569
58	1	S	345992.496251248
59	1	S	345988.629365331
60	1	S	345985.056338893
0	2	S	350000
1	2	S	349979.29777169
2	2	S	349956.454256451
3	2	S	349931.248462193
4	2	S	349903.436695247
5	2	S	349872.750251387
6	2	S	349838.892877051
7	2	S	349801.537979019
8	2	S	349760.325558868
9	2	S	349714.85884675
10	2	S	349664.700606992
11	2	S	349609.369085944
12	2	S	349548.333570407
13	2	S	349481.009522718
14	2	S	349406.753256637
15	2	S	349324.85611592
16	2	S	349234.538115536
17	2	S	349134.941004518
18	2	S	349025.120705938
19	2	S	348904.039091346
20	2	S	348770.555044508
21	2	S	348623.414770834
22	2	S	348461.241309588
23	2	S	348282.52320933
24	2	S	348085.602331209
25	2	S	347868.660751333
26	2	S	347629.706742486
27	2	S	347366.55982748
28	2	S	347076.834912476
29	2	S	346757.925529146
30	2	S	346406.986240477
30	2	S	346406.986240477
31	2	S	346371.607438213
32	2	S	346338.919344549
33	2	S	346308.717166387
34	2	S	346280.811700866
35	2	S	346255.028188248
36	2	S	346231.205148524
37	2	S	346209.193433402
38	2	S	346188.855245397
39	2	S	346170.063282216
40	2	S	346152.699935426
41	2	S	346136.656549115
42	2	S	346121.83273914
43	2	S	346108.135761513
44	2	S	346095.47993019
45	2	S	346083.786079062
46	2	S	346072.981065136
47	2	S	346062.997310423
48	2	S	346053.772377926
49	2	S	346045.248579138
50	2	S	346037.37261331
51	2	S	346030.09523342
52	2	S	346023.370937549
53	2	S	346017.157683879
54	2	S	346011.416627383
55	2	S	346006.111876597
56	2	S	346001.210268915
57	2	S	345996.681163001
58	2	S	345992.496247006
59	2	S	345988.62936139
60	2	S	345985.056335279
0	10	S	350000
1	10	S	349979.297771608
2	10	S	349956.454256341
3	10	S	349931.24846208
4	10	S	349903.436695128
5	10	S	349872.750251251
6	10	S	349838.892876901
7	10	S	349801.537978853
8	10	S	349760.325558671
9	10	S	349714.858846515
10	10	S	349664.700606711
11	10	S	349609.369085613
12	10	S	349548.333569939
13	10	S	349481.009522033
14	10	S	349406.753255703
15	10	S	349324.856114207
16	10	S	349234.538114518
17	10	S	349134.941003619
18	10	S	349025.120705083
19	10	S	348904.039090482
20	10	S	348770.555043675
21	10	S	348623.414770014
22	10	S	348461.241308803
23	10	S	348282.523208465
24	10	S	348085.602330189
25	10	S	347868.660749191
26	10	S	347629.706738353
27	10	S	347366.559820942
28	10	S	347076.834903131
29	10	S	346757.9255164
30	10	S	346406.986228381
30	10	S	346406.986228381
31	10	S	346371.607413308
32	10	S	346338.919322173
33	10	S	346308.717145709
34	10	S	346280.811686239
35	10	S	346255.028166705
36	10	S	346231.205128431
37	10	S	346209.193413503
38	10	S	346188.855225197
39	10	S	346170.063277432
40	10	S	346152.699971433
41	10	S	346136.656648377
42	10	S	346121.83289514
43	10	S	346108.135967471
44	10	S	346095.480080928
45	10	S	346083.786156731
46	10	S	346072.981128238
47	10	S	346062.997358557
48	10	S	346053.77241245
49	10	S	346045.248601319
50	10	S	346037.37262482
51	10	S	346030.095235657
52	10	S	346023.370853414
53	10	S	346017.157671974
54	10	S	346011.416625509
55	10	S	346006.11188653
56	10	S	346001.210292955
57	10	S	345996.681199061
58	10	S	345992.496271395
59	10	S	345988.629362832
60	10	S	345985.056332746
0	0.1	R	0
1	0.1	R	0.049981111416975
2	0.1	R	0.2061065288
3	0.1	R	0.478371883602643
4	0.1	R	0.8778152393477
5	0.1	R	1.4166243354546
6	0.1	R	2.10825479452283
7	0.1	R	2.96756039477817
8	0.1	R	4.01093662234034
9	0.1	R	5.25647882879851
10	0.1	R	6.72415644912068
11	0.1	R	8.43600487120137
12	0.1	R	10.4163366988728
13	0.1	R	12.6919743166241
14	0.1	R	15.2925058281897
15	0.1	R	18.2505666403635
16	0.1	R	21.6021491654347
17	0.1	R	25.3869432809956
18	0.1	R	29.6487105490249
19	0.1	R	34.4356952616159
20	0.1	R	39.8010757683047
21	0.1	R	45.803459732677
22	0.1	R	52.5074272985499
23	0.1	R	59.9841263833505
24	0.1	R	68.3119246286484
25	0.1	R	77.5771228099785
26	0.1	R	87.8747347769068
27	0.1	R	99.3093393197739
28	0.1	R	111.996009427572
29	0.1	R	126.061324919733
30	0.1	R	141.644474191097
30	0.1	R	141.644474191097
31	0.1	R	158.844963573313
32	0.1	R	177.561096271563
33	0.1	R	197.650231372772
34	0.1	R	218.980603355044
35	0.1	R	241.430869638759
36	0.1	R	264.889095525734
37	0.1	R	289.252093595608
38	0.1	R	314.424795914027
39	0.1	R	340.319610869037
40	0.1	R	366.855835667852
41	0.1	R	393.959177125751
42	0.1	R	421.561228560731
43	0.1	R	449.599027522646
44	0.1	R	478.014640296597
45	0.1	R	506.754778465361
46	0.1	R	535.770443036629
47	0.1	R	565.016595643593
48	0.1	R	594.451855831663
49	0.1	R	624.038221050259
50	0.1	R	653.740807641372
51	0.1	R	683.527611646966
52	0.1	R	713.369287794124
53	0.1	R	743.238945293536
54	0.1	R	773.111959170326
55	0.1	R	802.965795944507
56	0.1	R	832.77985257454
57	0.1	R	862.535307655554
58	0.1	R	892.214983941717
59	0.1	R	921.803221332624
60	0.1	R	951.285759528797
0	0.5	R	0
1	0.5	R	0.246687507767744
2	0.5	R	1.00451005686931
3	0.5	R	2.30303050658259
4	0.5	R	4.17598415266613
5	0.5	R	6.66165430666276
6	0.5	R	9.80328874824727
7	0.5	R	13.6495610222013
8	0.5	R	18.2550809576257
9	0.5	R	23.6809591851608
10	0.5	R	29.9954308950619
11	0.5	R	37.2745445672506
12	0.5	R	45.6029219424483
13	0.5	R	55.0745960959677
14	0.5	R	65.793935056036
15	0.5	R	77.8766591116732
16	0.5	R	91.4509606632871
17	0.5	R	106.658736040812
18	0.5	R	123.656939984427
19	0.5	R	142.619073681742
20	0.5	R	163.736818590749
21	0.5	R	187.221828908373
22	0.5	R	213.307696650589
23	0.5	R	242.252104060907
24	0.5	R	274.339179052609
25	0.5	R	309.882070206816
26	0.5	R	349.225758617617
27	0.5	R	392.750124785267
28	0.5	R	440.873288744167
29	0.5	R	494.055243030863
30	0.5	R	552.801796872473
30	0.5	R	552.801796872473
31	0.5	R	617.403492268999
32	0.5	R	687.156790194109
33	0.5	R	761.186808993512
34	0.5	R	838.708963062835
35	0.5	R	919.019716994368
36	0.5	R	1001.49018947932
37	0.5	R	1085.55943436293
38	0.5	R	1170.72788012615
39	0.5	R	1256.55229481613
40	0.5	R	1342.64037903815
41	0.5	R	1428.64607147588
42	0.5	R	1514.26526527222
43	0.5	R	1599.23187769038
44	0.5	R	1683.31424062071
45	0.5	R	1766.31179625378
46	0.5	R	1848.05208821251
47	0.5	R	1928.38801135487
48	0.5	R	2007.19529637463
49	0.5	R	2084.37021462005
50	0.5	R	2159.8274842784
51	0.5	R	2233.49836124605
52	0.5	R	2305.32889943577
53	0.5	R	2375.27836642845
54	0.5	R	2443.31780158929
55	0.5	R	2509.42870476001
56	0.5	R	2573.60184459936
57	0.5	R	2635.83617652305
58	0.5	R	2696.13786100187
59	0.5	R	2754.51937372342
60	0.5	R	2810.9986998093
0	1	R	0
1	1	R	0.485504375937362
2	1	R	1.94672559977935
3	1	R	4.39783154403807
4	1	R	7.86258294484202
5	1	R	12.374558499844
6	1	R	17.9774739143759
7	1	R	24.7255976620947
8	1	R	32.6842671603857
9	1	R	41.9305098662234
10	1	R	52.5537747665596
11	1	R	64.6567806592447
12	1	R	78.3564886067417
13	1	R	93.7852069875818
14	1	R	111.091838584499
15	1	R	130.443280303384
16	1	R	152.02598727382
17	1	R	176.047714030137
18	1	R	202.739447354425
19	1	R	232.35754578068
20	1	R	265.18610267867
21	1	R	301.539550795142
22	1	R	341.765527696983
23	1	R	386.248022611243
24	1	R	435.410826488877
25	1	R	489.721308166697
26	1	R	549.694540424155
27	1	R	615.897800770029
28	1	R	688.955471486178
29	1	R	769.554364975828
30	1	R	858.449498267512
30	1	R	858.449498267512
31	1	R	955.945971297804
32	1	R	1060.40710197967
33	1	R	1169.95596721425
34	1	R	1282.98479814992
35	1	R	1398.12183934544
36	1	R	1514.2044324377
37	1	R	1630.2507203602
38	1	R	1745.4398264923
39	1	R	1859.09032383537
40	1	R	1970.64249042535
41	1	R	2079.64259444448
42	1	R	2185.72892567908
43	1	R	2288.61937934871
44	1	R	2388.10047523697
45	1	R	2484.01774750969
46	1	R	2576.26725871803
47	1	R	2664.78811454143
48	1	R	2749.5558980201
49	1	R	2830.57691039246
50	1	R	2907.8831301601
51	1	R	2981.52780921633
52	1	R	3051.58163328122
53	1	R	3118.1293826897
54	1	R	3181.26703578525
55	1	R	3241.09926361137
56	1	R	3297.73727012557
57	1	R	3351.29693711959
58	1	R	3401.89723751804
59	1	R	3449.65888471218
60	1	R	3494.70318916663
0	2	R	0
1	2	R	0.940647115925508
2	2	R	3.66138907090031
3	2	R	8.04556444911787
4	2	R	14.0182081696564
5	2	R	21.5407417085242
6	2	R	30.6068323571081
7	2	R	41.2392344594594
8	2	R	53.4874617623796
9	2	R	67.4261681077786
10	2	R	83.154139560727
11	2	R	100.793820478354
12	2	R	120.491313006588
13	2	R	142.416803542752
14	2	R	166.76538174505
15	2	R	193.758227360228
16	2	R	223.644148831619
17	2	R	256.701464844284
18	2	R	293.240225973538
19	2	R	333.604779683796
20	2	R	378.176685776065
21	2	R	427.377994138026
22	2	R	481.674899987944
23	2	R	541.581795077218
24	2	R	607.665735934959
25	2	R	680.55135249559
26	2	R	760.92622212807
27	2	R	849.546735602644
28	2	R	947.244481297285
29	2	R	1054.93317527716
30	2	R	1173.61616194636
30	2	R	1173.61616194636
31	2	R	1303.37003657699
32	2	R	1440.6124741463
33	2	R	1581.6736310979
34	2	R	1723.71596005898
35	2	R	1864.57540256313
36	2	R	2002.62090328705
37	2	R	2136.65738948011
38	2	R	2265.83075556858
39	2	R	2389.5592485989
40	2	R	2507.47539506499
41	2	R	2619.37912096245
42	2	R	2725.20041557972
43	2	R	2824.96875706111
44	2	R	2918.78872079186
45	2	R	3006.82045983697
46	2	R	3089.26410548244
47	2	R	3166.34749120249
48	2	R	3238.31632957099
49	2	R	3305.42646450259
50	2	R	3367.93807128686
51	2	R	3426.11104719329
52	2	R	3480.20153532315
53	2	R	3530.45936753104
54	2	R	3577.12617962349
55	2	R	3620.43411133369
56	2	R	3660.60494385409
57	2	R	3697.84958302565
58	2	R	3732.36781929537
59	2	R	3764.3482935759
60	2	R	3793.96862452814
0	10	R	0
1	10	R	3.71439113580774
2	10	R	11.9717332299047
3	10	R	22.6366169099873
4	10	R	34.9850660674757
5	10	R	48.8277576643431
6	10	R	64.1833717363965
7	10	R	81.1574562795497
8	10	R	99.8981312107698
9	10	R	120.580576126265
10	10	R	143.402371669059
11	10	R	168.583007015902
12	10	R	196.365066457957
13	10	R	227.016177259566
14	10	R	260.831389558586
15	10	R	298.135878103644
16	10	R	339.287937648681
17	10	R	384.682283734934
18	10	R	434.753664888849
19	10	R	489.980826075313
20	10	R	550.890835619563
21	10	R	618.063820501192
22	10	R	692.138122335423
23	10	R	773.815928420727
24	10	R	863.869390158385
25	10	R	963.147276108108
26	10	R	1072.58218558779
27	10	R	1193.19835850548
28	10	R	1326.1201123354
29	10	R	1472.58092998862
30	10	R	1633.93322113463
30	10	R	1633.93322113463
31	10	R	1807.37998983062
32	10	R	1979.14622350521
33	10	R	2142.15691145378
34	10	R	2294.38743927624
35	10	R	2435.65210828645
36	10	R	2566.40865094243
37	10	R	2687.31513684674
38	10	R	2799.06740758873
39	10	R	2902.34117626805
40	10	R	2997.77307583202
41	10	R	3085.95609133361
42	10	R	3167.43999305368
43	10	R	3242.7333200722
44	10	R	3312.30673265935
45	10	R	3376.59428452038
46	10	R	3435.99712616116
47	10	R	3490.88659765434
48	10	R	3541.60557489541
49	10	R	3588.47096004775
50	10	R	3631.77549918073
51	10	R	3671.78967377855
52	10	R	3708.76395875095
53	10	R	3742.9280842997
54	10	R	3774.49662201539
55	10	R	3803.66649899611
56	10	R	3830.61995412179
57	10	R	3855.52541359941
58	10	R	3878.53860140009
59	10	R	3899.80323533705
60	10	R	3919.45201014825
0	0.1	I	100
1	0.1	I	110.350808012857
2	0.1	I	121.771517210975
3	0.1	I	134.372392193877
4	0.1	I	148.274990813932
5	0.1	I	163.613305431848
6	0.1	I	180.535016136298
7	0.1	I	199.202866154111
8	0.1	I	219.796170510452
9	0.1	I	242.512469719893
10	0.1	I	267.569341116725
11	0.1	I	295.206381205665
12	0.1	I	325.68737318918
13	0.1	I	359.302654574921
14	0.1	I	396.371700314933
15	0.1	I	437.245937528631
16	0.1	I	482.311808189078
17	0.1	I	531.994095956794
18	0.1	I	586.759533979979
19	0.1	I	647.120708736624
20	0.1	I	713.640274729454
21	0.1	I	786.935492638449
22	0.1	I	867.683101206529
23	0.1	I	956.624529320283
24	0.1	I	1054.57144997831
25	0.1	I	1162.41167144733
26	0.1	I	1281.11535276648
27	0.1	I	1411.74152011627
28	0.1	I	1555.44484840026
29	0.1	I	1713.48265439641
30	0.1	I	1887.22203036227
30	0.1	I	1887.22203036227
31	0.1	I	1743.86382461366
32	0.1	I	1611.39158322528
33	0.1	I	1488.9799799957
34	0.1	I	1375.86495004939
35	0.1	I	1271.34119890415
36	0.1	I	1174.75650654419
37	0.1	I	1085.50802579623
38	0.1	I	1003.03876251156
39	0.1	I	926.833966557049
40	0.1	I	856.417834193925
41	0.1	I	791.350816865696
42	0.1	I	731.226683037699
43	0.1	I	675.670032870877
44	0.1	I	624.333962661474
45	0.1	I	576.897908760552
46	0.1	I	533.065645966448
47	0.1	I	492.563437645324
48	0.1	I	455.138332127058
49	0.1	I	420.556586466735
50	0.1	I	388.602208039337
51	0.1	I	359.075607387079
52	0.1	I	331.792353140488
53	0.1	I	306.582021379483
54	0.1	I	283.287132262611
55	0.1	I	261.762167299852
56	0.1	I	241.872661180252
57	0.1	I	223.494362500877
58	0.1	I	206.512458178408
59	0.1	I	190.820856717623
60	0.1	I	176.321525875522
0	0.5	I	100
1	0.5	I	110.350808012857
2	0.5	I	121.771517210975
3	0.5	I	134.372392193877
4	0.5	I	148.274990813932
5	0.5	I	163.613305431848
6	0.5	I	180.535016136298
7	0.5	I	199.202866154111
8	0.5	I	219.796170510452
9	0.5	I	242.512469719893
10	0.5	I	267.569341116725
11	0.5	I	295.206381205665
12	0.5	I	325.68737318918
13	0.5	I	359.302654574921
14	0.5	I	396.371700314933
15	0.5	I	437.245937528631
16	0.5	I	482.311808189078
17	0.5	I	531.994095956794
18	0.5	I	586.759533979979
19	0.5	I	647.120708736624
20	0.5	I	713.640274729454
21	0.5	I	786.935492638449
22	0.5	I	867.683101206529
23	0.5	I	956.624529320283
24	0.5	I	1054.57144997831
25	0.5	I	1162.41167144733
26	0.5	I	1281.11535276648
27	0.5	I	1411.74152011627
28	0.5	I	1555.44484840026
29	0.5	I	1713.48265439641
30	0.5	I	1887.22203036227
30	0.5	I	1887.22203036227
31	0.5	I	1743.86311239142
32	0.5	I	1611.39090955032
33	0.5	I	1488.97908048737
34	0.5	I	1375.86430793227
35	0.5	I	1271.34071847676
36	0.5	I	1174.75608215528
37	0.5	I	1085.5077225203
38	0.5	I	1003.03849687927
39	0.5	I	926.833672750848
40	0.5	I	856.417562196185
41	0.5	I	791.35056565662
42	0.5	I	731.226447079725
43	0.5	I	675.669809945268
44	0.5	I	624.333755988398
45	0.5	I	576.897719445181
46	0.5	I	533.065471721091
47	0.5	I	492.563276645684
48	0.5	I	455.138183352867
49	0.5	I	420.556448985279
50	0.5	I	388.602081004763
51	0.5	I	359.075490005698
52	0.5	I	331.792244676935
53	0.5	I	306.581921156867
54	0.5	I	283.287039654717
55	0.5	I	261.76208172823
56	0.5	I	241.872582110348
57	0.5	I	223.494289438717
58	0.5	I	206.512390667562
59	0.5	I	190.820794336325
60	0.5	I	176.321468234048
0	1	I	100
1	1	I	110.350808012857
2	1	I	121.771517210975
3	1	I	134.372392193877
4	1	I	148.274990813932
5	1	I	163.613305431848
6	1	I	180.535016136298
7	1	I	199.202866154111
8	1	I	219.796170510452
9	1	I	242.512469719893
10	1	I	267.569341116725
11	1	I	295.206381205665
12	1	I	325.68737318918
13	1	I	359.302654574921
14	1	I	396.371700314933
15	1	I	437.245937528631
16	1	I	482.311808189078
17	1	I	531.994095956794
18	1	I	586.759533979979
19	1	I	647.120708736624
20	1	I	713.640274729454
21	1	I	786.935492638449
22	1	I	867.683101206529
23	1	I	956.624529320283
24	1	I	1054.57144997831
25	1	I	1162.41167144733
26	1	I	1281.11535276648
27	1	I	1411.74152011627
28	1	I	1555.44484840026
29	1	I	1713.48265439641
30	1	I	1887.22203036227
30	1	I	1887.22203036227
31	1	I	1743.86304287421
32	1	I	1611.39078253036
33	1	I	1488.97906580352
34	1	I	1375.86431599151
35	1	I	1271.34071741851
36	1	I	1174.75615791421
37	1	I	1085.50775321503
38	1	I	1003.03851549419
39	1	I	926.833691002881
40	1	I	856.417578531176
41	1	I	791.350576607014
42	1	I	731.22645470055
43	1	I	675.669817909286
44	1	I	624.333764349055
45	1	I	576.897727289455
46	1	I	533.065478970752
47	1	I	492.563283334346
48	1	I	455.138189530952
49	1	I	420.55645469655
50	1	I	388.602086281751
51	1	I	359.075494881789
52	1	I	331.792249182543
53	1	I	306.581925320122
54	1	I	283.287043501673
55	1	I	261.762085282895
56	1	I	241.872585394933
57	1	I	223.494292473741
58	1	I	206.512393471983
59	1	I	190.820796927666
60	1	I	176.321470628496
0	2	I	100
1	2	I	110.350808012857
2	2	I	121.771517210975
3	2	I	134.372392193877
4	2	I	148.274990813932
5	2	I	163.613305431848
6	2	I	180.535016136298
7	2	I	199.202866154111
8	2	I	219.796170510452
9	2	I	242.512469719893
10	2	I	267.569341116725
11	2	I	295.206381205665
12	2	I	325.68737318918
13	2	I	359.302654574921
14	2	I	396.371700314933
15	2	I	437.245937528631
16	2	I	482.311808189078
17	2	I	531.994095956794
18	2	I	586.759533979979
19	2	I	647.120708736624
20	2	I	713.640274729454
21	2	I	786.935492638449
22	2	I	867.683101206529
23	2	I	956.624529320283
24	2	I	1054.57144997831
25	2	I	1162.41167144733
26	2	I	1281.11535276648
27	2	I	1411.74152011627
28	2	I	1555.44484840026
29	2	I	1713.48265439641
30	2	I	1887.22203036227
30	2	I	1887.22203036227
31	2	I	1743.86290766431
32	2	I	1611.39062997743
33	2	I	1488.97895658932
34	2	I	1375.86420017476
35	2	I	1271.34067380441
36	2	I	1174.75606496683
37	2	I	1085.50765844993
38	2	I	1003.03842492323
39	2	I	926.833603331826
40	2	I	856.417496571026
41	2	I	791.350503790979
42	2	I	731.226392196835
43	2	I	675.669763481702
44	2	I	624.333716311405
45	2	I	576.897684498353
46	2	I	533.065439162713
47	2	I	492.563245207838
48	2	I	455.138153972511
49	2	I	420.556421829028
50	2	I	388.602055911615
51	2	I	359.075466827062
52	2	I	331.79222325649
53	2	I	306.581901363678
54	2	I	283.287021365638
55	2	I	261.76206482866
56	2	I	241.872566494877
57	2	I	223.494275009705
58	2	I	206.512377332826
59	2	I	190.820782010926
60	2	I	176.321457035836
0	10	I	100
1	10	I	110.350808053562
2	10	I	121.771517265829
3	10	I	134.37239225053
4	10	I	148.274990873688
5	10	I	163.613305499831
6	10	I	180.535016211663
7	10	I	199.202866237908
8	10	I	219.796170609505
9	10	I	242.512469838061
10	10	I	267.569341257974
11	10	I	295.206381371867
12	10	I	325.68737342194
13	10	I	359.302654911623
14	10	I	396.371700771014
15	10	I	437.24593834904
16	10	I	482.31180870176
17	10	I	531.994096433096
18	10	I	586.759534455318
19	10	I	647.120709233568
20	10	I	713.640275240126
21	10	I	786.935493175423
22	10	I	867.683101790945
23	10	I	956.624530009563
24	10	I	1054.57145081032
25	10	I	1162.41167277499
26	10	I	1281.11535489482
27	10	I	1411.74152331987
28	10	I	1555.44485281992
29	10	I	1713.48266012636
30	10	I	1887.22203672546
30	10	I	1887.22203672546
31	10	I	1743.8628624683
32	10	I	1611.39059492093
33	10	I	1488.97892832103
34	10	I	1375.86419598465
35	10	I	1271.34064227049
36	10	I	1174.75603923196
37	10	I	1085.50763352854
38	10	I	1003.03839883768
39	10	I	926.833639429586
40	10	I	856.417697171159
41	10	I	791.350959542679
42	10	I	731.227076812627
43	10	I	675.670649605124
44	10	I	624.334379483112
45	10	I	576.898052690557
46	10	I	533.065748619687
47	10	I	492.563494227993
48	10	I	455.138348035873
49	10	I	420.556566056395
50	10	I	388.602157045093
51	10	I	359.07553051351
52	10	I	331.791937330163
53	10	I	306.581907930786
54	10	I	283.287068551037
55	10	I	261.762159830623
56	10	I	241.872718632457
57	10	I	223.494475830493
58	10	I	206.512530869027
59	10	I	190.820842579661
60	10	I	176.321501515919
0	0.1	P	0
1	0.1	P	10.301439186098
2	0.1	P	21.5681198094596
3	0.1	P	33.9007737291122
4	0.1	P	47.4104986996085
5	0.1	P	62.2198188459061
6	0.1	P	78.4638520179356
7	0.1	P	96.2915944316669
8	0.1	P	115.867333999719
9	0.1	P	137.372204701421
10	0.1	P	161.005895442379
11	0.1	P	186.988527979624
12	0.1	P	215.562719705273
13	0.1	P	246.995848390767
14	0.1	P	281.582537220449
15	0.1	P	319.647379911389
16	0.1	P	361.547927109464
17	0.1	P	407.677956244492
18	0.1	P	458.471049533252
19	0.1	P	514.4045046558
20	0.1	P	576.003604994752
21	0.1	P	643.846276794779
22	0.1	P	718.568161906751
23	0.1	P	800.868134966152
24	0.1	P	891.514294184105
25	0.1	P	991.350454409651
26	0.1	P	1101.30316997105
27	0.1	P	1222.38931308405
28	0.1	P	1355.72422969551
29	0.1	P	1502.53049153653
30	0.1	P	1664.14725496721
30	0.1	P	1664.14725496721
31	0.1	P	1825.68354593489
32	0.1	P	1972.12773893431
33	0.1	P	2104.65236759307
34	0.1	P	2224.34255917919
35	0.1	P	2332.19961281623
36	0.1	P	2429.14913983137
37	0.1	P	2516.04635612218
38	0.1	P	2593.68111243837
39	0.1	P	2662.78305007042
40	0.1	P	2724.02631071888
41	0.1	P	2778.03337894786
42	0.1	P	2825.37927679271
43	0.1	P	2866.59511091146
44	0.1	P	2902.17140536782
45	0.1	P	2932.56117769472
46	0.1	P	2958.1827941523
47	0.1	P	2979.42260811574
48	0.1	P	2996.63738946241
49	0.1	P	3010.15657202439
50	0.1	P	3020.2843327731
51	0.1	P	3027.30151216187
52	0.1	P	3031.46738876372
53	0.1	P	3033.02131912766
54	0.1	P	3032.18425311161
55	0.1	P	3029.16013416359
56	0.1	P	3024.13719325431
57	0.1	P	3017.2891445397
58	0.1	P	3008.77629020847
59	0.1	P	2998.74654140683
60	0.1	P	2987.33636161028
0	0.5	P	0
1	0.5	P	10.1047327897473
2	0.5	P	20.7697162813903
3	0.5	P	32.0761151061323
4	0.5	P	44.11232978629
5	0.5	P	56.974788874698
6	0.5	P	70.7688180642112
7	0.5	P	85.6095938042438
8	0.5	P	101.623189664434
9	0.5	P	118.947724345059
10	0.5	P	137.734620996438
11	0.5	P	158.149988283575
12	0.5	P	180.376134461698
13	0.5	P	204.613226611424
14	0.5	P	231.081107992602
15	0.5	P	260.02128744008
16	0.5	P	291.699115611611
17	0.5	P	326.406163484675
18	0.5	P	364.46282009785
19	0.5	P	406.221126235674
20	0.5	P	452.067862172308
21	0.5	P	502.427907619083
22	0.5	P	557.767892554712
23	0.5	P	618.600157288595
24	0.5	P	685.487039760145
25	0.5	P	759.045507012813
26	0.5	P	839.952146130336
27	0.5	P	928.948527618562
28	0.5	P	1026.84695037892
29	0.5	P	1134.5365734254
30	0.5	P	1252.98993228583
30	0.5	P	1252.98993228583
31	0.5	P	1367.12590625363
32	0.5	P	1462.5328861283
33	0.5	P	1541.11691341434
34	0.5	P	1604.61500144089
35	0.5	P	1654.61136545085
36	0.5	P	1692.54857588563
37	0.5	P	1719.73939395872
38	0.5	P	1737.3783598128
39	0.5	P	1746.55073302797
40	0.5	P	1748.24210707759
41	0.5	P	1743.34679840908
42	0.5	P	1732.67553490136
43	0.5	P	1716.96253934754
44	0.5	P	1696.87206339128
45	0.5	P	1673.00439660614
46	0.5	P	1645.90136688505
47	0.5	P	1616.05139380061
48	0.5	P	1583.89413507537
49	0.5	P	1549.8247505332
50	0.5	P	1514.19781519192
51	0.5	P	1477.33090958542
52	0.5	P	1439.50791302826
53	0.5	P	1400.98202362636
54	0.5	P	1361.97852683437
55	0.5	P	1322.69733271903
56	0.5	P	1283.31530049603
57	0.5	P	1243.98836745015
58	0.5	P	1204.85349800665
59	0.5	P	1166.0304674805
60	0.5	P	1127.6234938862
0	1	P	0
1	1	P	9.86591592157763
2	1	P	19.8275007384803
3	1	P	29.9813140686768
4	1	P	40.4257309941141
5	1	P	51.2618846815168
6	1	P	62.5946328980825
7	1	P	74.5335571643504
8	1	P	87.1940034616739
9	1	P	100.698173663996
10	1	P	115.17627712494
11	1	P	130.767752191581
12	1	P	147.622567797404
13	1	P	165.90261571981
14	1	P	185.783204464139
15	1	P	207.454666248369
16	1	P	231.124089001079
17	1	P	257.01718549535
18	1	P	285.380312727852
19	1	P	316.482654136736
20	1	P	350.618578084387
21	1	P	388.110185732313
22	1	P	429.310061508318
23	1	P	474.60423873826
24	1	P	524.415392323876
25	1	P	579.206269052932
26	1	P	639.483364323798
27	1	P	705.8008516338
28	1	P	778.764767636907
29	1	P	859.037451480434
30	1	P	947.342230890794
30	1	P	947.342230890794
31	1	P	1028.5835140297
32	1	P	1089.28273300682
33	1	P	1132.3477734582
34	1	P	1160.33915615669
35	1	P	1175.50924429786
36	1	P	1179.83423798278
37	1	P	1175.04806936439
38	1	P	1162.66638995965
39	1	P	1144.01268097685
40	1	P	1120.23997504875
41	1	P	1092.35026154156
42	1	P	1061.2118647642
43	1	P	1027.57502752713
44	1	P	992.085818111865
45	1	P	955.298435329736
46	1	P	917.686187100272
47	1	P	879.651282034143
48	1	P	841.533525486471
49	1	P	803.618047399294
50	1	P	766.142162490096
51	1	P	729.301455294753
52	1	P	693.255173324247
53	1	P	658.131001933295
54	1	P	624.029287600879
55	1	P	591.026769194482
56	1	P	559.179870633298
57	1	P	528.527602828158
58	1	P	499.094117752473
59	1	P	470.890953019329
60	1	P	443.919001301886
0	2	P	0
1	2	P	9.41077318158949
2	2	P	18.1128372673593
3	2	P	26.333581163597
4	2	P	34.2701057692998
5	2	P	42.0957014728365
6	2	P	49.9652744553503
7	2	P	58.0199203669857
8	2	P	66.39080885968
9	2	P	75.2025154224413
10	2	P	84.5759123307729
11	2	P	94.630712372471
12	2	P	105.487743397558
13	2	P	117.271019164639
14	2	P	130.109661303589
15	2	P	144.139719191525
16	2	P	159.505927443279
17	2	P	176.363434681203
18	2	P	194.879534108739
19	2	P	215.23542023362
20	2	P	237.627994986992
21	2	P	262.27174238943
22	2	P	289.400689217356
23	2	P	319.270466272285
24	2	P	352.160482877794
25	2	P	388.37622472404
26	2	P	428.251682619883
27	2	P	472.151916801185
28	2	P	520.4757578258
29	2	P	573.658641179097
30	2	P	632.175567211948
30	2	P	632.175567211948
31	2	P	681.15961754298
32	2	P	709.077551324084
33	2	P	720.630245922748
34	2	P	719.60813889687
35	2	P	709.055735380856
36	2	P	691.417883217621
37	2	P	668.641518663739
38	2	P	642.275574106373
39	2	P	613.543865848644
40	2	P	583.40717293287
41	2	P	552.613826126525
42	2	P	521.740453077709
43	2	P	491.225717938176
44	2	P	461.397632700865
45	2	P	432.495776596853
46	2	P	404.689390212265
47	2	P	378.091953160166
48	2	P	352.773138523544
49	2	P	328.768534522823
50	2	P	306.087259483861
51	2	P	284.718252552067
52	2	P	264.635303863129
53	2	P	245.801047217616
54	2	P	228.170171619132
55	2	P	211.691947232299
56	2	P	196.312220727637
57	2	P	181.974978954981
58	2	P	168.623556356589
59	2	P	156.201563013408
60	2	P	144.653583147599
0	10	P	0
1	10	P	6.63702920225708
2	10	P	9.80249316317942
3	10	P	11.7425287591803
4	10	P	13.3032479308545
5	10	P	14.8086855845912
6	10	P	16.3887351509259
7	10	P	18.10169862967
8	10	P	19.9801395089072
9	10	P	22.0481075204221
10	10	P	24.3276803618694
11	10	P	26.8415259986139
12	10	P	29.6139901808129
13	10	P	32.6716457951842
14	10	P	36.0436539668325
15	10	P	39.7620693397744
16	10	P	43.8621391313438
17	10	P	48.3826162126772
18	10	P	53.3660955725514
19	10	P	58.8593742093232
20	10	P	64.9138454655511
21	10	P	71.5859163096602
22	10	P	78.9374670704463
23	10	P	87.0363331044317
24	10	P	95.9568288417465
25	10	P	105.780301925342
26	10	P	116.59572116433
27	10	P	128.500297231843
28	10	P	141.600131713035
29	10	P	156.010893483114
30	10	P	171.858513756238
30	10	P	171.858513756238
31	10	P	177.149734389278
32	10	P	170.543859397204
33	10	P	160.147014511993
34	10	P	148.936678495909
35	10	P	137.979082733303
36	10	P	127.630181389467
37	10	P	117.983816116642
38	10	P	109.038968371136
39	10	P	100.761906864735
40	10	P	93.109255558068
41	10	P	86.0363007413394
42	10	P	79.5000349877144
43	10	P	73.4600628458368
44	10	P	67.8788069231276
45	10	P	62.7215060516612
46	10	P	57.9559969740868
47	10	P	53.5525495535079
48	10	P	49.4836646110685
49	10	P	45.7238725689234
50	10	P	42.2497189467595
51	10	P	39.039560042699
52	10	P	36.0732504969651
53	10	P	33.3323357866895
54	10	P	30.7996839157004
55	10	P	28.4594546346653
56	10	P	26.2970342817581
57	10	P	24.2989114995056
58	10	P	22.4525963260257
59	10	P	20.7465592412382
60	10	P	19.1701555799781
0	0.1	I/(I+P)	1
1	0.1	I/(I+P)	0.914618754103179
2	0.1	I/(I+P)	0.849531363007534
3	0.1	I/(I+P)	0.798537256114697
4	0.1	I/(I+P)	0.75772092852941
5	0.1	I/(I+P)	0.724487631985371
6	0.1	I/(I+P)	0.697049440497128
7	0.1	I/(I+P)	0.674134011714529
8	0.1	I/(I+P)	0.654811046053986
9	0.1	I/(I+P)	0.63838445204276
10	0.1	I/(I+P)	0.624322915306435
11	0.1	I/(I+P)	0.612213807284781
12	0.1	I/(I+P)	0.601731764049213
13	0.1	I/(I+P)	0.592616760254898
14	0.1	I/(I+P)	0.584658489274871
15	0.1	I/(I+P)	0.577685028330668
16	0.1	I/(I+P)	0.571554475245161
17	0.1	I/(I+P)	0.566148684225032
18	0.1	I/(I+P)	0.56136850876269
19	0.1	I/(I+P)	0.557130143431499
20	0.1	I/(I+P)	0.553362277718147
21	0.1	I/(I+P)	0.550003857646422
22	0.1	I/(I+P)	0.547002307505532
23	0.1	I/(I+P)	0.544312103691588
24	0.1	I/(I+P)	0.541893620639101
25	0.1	I/(I+P)	0.539712188960889
26	0.1	I/(I+P)	0.537737320516805
27	0.1	I/(I+P)	0.535942065717776
28	0.1	I/(I+P)	0.534302476659202
29	0.1	I/(I+P)	0.532797154938042
30	0.1	I/(I+P)	0.531406868375611
30	0.1	I/(I+P)	0.531406868375611
31	0.1	I/(I+P)	0.488539202197413
32	0.1	I/(I+P)	0.449667334918732
33	0.1	I/(I+P)	0.414338428636075
34	0.1	I/(I+P)	0.382162679935135
35	0.1	I/(I+P)	0.35280333020488
36	0.1	I/(I+P)	0.325967608981561
37	0.1	I/(I+P)	0.301399870912965
38	0.1	I/(I+P)	0.278875975162098
39	0.1	I/(I+P)	0.258198566104367
40	0.1	I/(I+P)	0.239193183731339
41	0.1	I/(I+P)	0.221705138324379
42	0.1	I/(I+P)	0.205596765932588
43	0.1	I/(I+P)	0.190745188585577
44	0.1	I/(I+P)	0.177040411825708
45	0.1	I/(I+P)	0.164383711149984
46	0.1	I/(I+P)	0.152686253960293
47	0.1	I/(I+P)	0.141867919730464
48	0.1	I/(I+P)	0.131856287556677
49	0.1	I/(I+P)	0.122585761921204
50	0.1	I/(I+P)	0.113996814909164
51	0.1	I/(I+P)	0.106035327640917
52	0.1	I/(I+P)	0.0986520157829482
53	0.1	I/(I+P)	0.0918019267919785
54	0.1	I/(I+P)	0.0854439985554682
55	0.1	I/(I+P)	0.0795406707668086
56	0.1	I/(I+P)	0.0740575417590485
57	0.1	I/(I+P)	0.0689630646463539
58	0.1	I/(I+P)	0.0642282775635673
59	0.1	I/(I+P)	0.0598265635740542
60	0.1	I/(I+P)	0.0557334364670026
0	0.5	I/(I+P)	1
1	0.5	I/(I+P)	0.916112345497611
2	0.5	I/(I+P)	0.854289767441203
3	0.5	I/(I+P)	0.807291061803769
4	0.5	I/(I+P)	0.770710826219392
5	0.5	I/(I+P)	0.741714125352924
6	0.5	I/(I+P)	0.718393401002603
7	0.5	I/(I+P)	0.699417666569919
8	0.5	I/(I+P)	0.683829904928128
9	0.5	I/(I+P)	0.670924416303266
10	0.5	I/(I+P)	0.660169566864531
11	0.5	I/(I+P)	0.651157458178541
12	0.5	I/(I+P)	0.643570161185905
13	0.5	I/(I+P)	0.637156474151843
14	0.5	I/(I+P)	0.63171555703781
15	0.5	I/(I+P)	0.627085171754993
16	0.5	I/(I+P)	0.623133076495539
17	0.5	I/(I+P)	0.619750623448021
18	0.5	I/(I+P)	0.616847923584406
19	0.5	I/(I+P)	0.614350144702686
20	0.5	I/(I+P)	0.612194641298618
21	0.5	I/(I+P)	0.610328703669788
22	0.5	I/(I+P)	0.608707773893392
23	0.5	I/(I+P)	0.607294018086836
24	0.5	I/(I+P)	0.606055173545816
25	0.5	I/(I+P)	0.60496361015908
26	0.5	I/(I+P)	0.603995560458495
27	0.5	I/(I+P)	0.603130483458269
28	0.5	I/(I+P)	0.602350535727845
29	0.5	I/(I+P)	0.601640128569953
30	0.5	I/(I+P)	0.600985555373402
30	0.5	I/(I+P)	0.600985555373402
31	0.5	I/(I+P)	0.560549427188573
32	0.5	I/(I+P)	0.524213030855107
33	0.5	I/(I+P)	0.491396669770214
34	0.5	I/(I+P)	0.461625183441262
35	0.5	I/(I+P)	0.434504968642613
36	0.5	I/(I+P)	0.409707450814778
37	0.5	I/(I+P)	0.386956185123101
38	0.5	I/(I+P)	0.36601675924955
39	0.5	I/(I+P)	0.346689264270187
40	0.5	I/(I+P)	0.328802097371504
41	0.5	I/(I+P)	0.312207120611543
42	0.5	I/(I+P)	0.296775785898669
43	0.5	I/(I+P)	0.282396002104115
44	0.5	I/(I+P)	0.268969580713547
45	0.5	I/(I+P)	0.256410141281018
46	0.5	I/(I+P)	0.244641387962603
47	0.5	I/(I+P)	0.233595679452155
48	0.5	I/(I+P)	0.223212834460468
49	0.5	I/(I+P)	0.213439129995787
50	0.5	I/(I+P)	0.204226456907792
51	0.5	I/(I+P)	0.195531604597788
52	0.5	I/(I+P)	0.187315652422675
53	0.5	I/(I+P)	0.179543449657334
54	0.5	I/(I+P)	0.172183169346477
55	0.5	I/(I+P)	0.165205924078242
56	0.5	I/(I+P)	0.158585433879145
57	0.5	I/(I+P)	0.152297738163759
58	0.5	I/(I+P)	0.14632094506801
59	0.5	I/(I+P)	0.140635012625346
60	0.5	I/(I+P)	0.135221557163996
0	1	I/(I+P)	1
1	1	I/(I+P)	0.917932251032241
2	1	I/(I+P)	0.859974306138494
3	1	I/(I+P)	0.817580541683788
4	1	I/(I+P)	0.785768010812186
5	1	I/(I+P)	0.761434139257902
6	1	I/(I+P)	0.7425462787172
7	1	I/(I+P)	0.727717794143752
8	1	I/(I+P)	0.715971353957437
9	1	I/(I+P)	0.706599502069162
10	1	I/(I+P)	0.699078783307669
11	1	I/(I+P)	0.69301480550315
12	1	I/(I+P)	0.68810592169331
13	1	I/(I+P)	0.684118524502411
14	1	I/(I+P)	0.680869811558757
15	1	I/(I+P)	0.678215492535622
16	1	I/(I+P)	0.676040846961369
17	1	I/(I+P)	0.674254105692481
18	1	I/(I+P)	0.672781476726341
19	1	I/(I+P)	0.671563356531863
20	1	I/(I+P)	0.670551410347801
21	1	I/(I+P)	0.669706299187926
22	1	I/(I+P)	0.668995894620067
23	1	I/(I+P)	0.668393865935172
24	1	I/(I+P)	0.667878554605768
25	1	I/(I+P)	0.667432072451802
26	1	I/(I+P)	0.667039575402498
27	1	I/(I+P)	0.666688675962369
28	1	I/(I+P)	0.666368966057542
29	1	I/(I+P)	0.666071627771542
30	1	I/(I+P)	0.66578911480666
30	1	I/(I+P)	0.66578911480666
31	1	I/(I+P)	0.628997893045645
32	1	I/(I+P)	0.596662563342035
33	1	I/(I+P)	0.56802495724756
34	1	I/(I+P)	0.542489721783296
35	1	I/(I+P)	0.519582621456167
36	1	I/(I+P)	0.49892166381095
37	1	I/(I+P)	0.480195066351605
38	1	I/(I+P)	0.46314643928093
39	1	I/(I+P)	0.44756274706985
40	1	I/(I+P)	0.433265527951525
41	1	I/(I+P)	0.420104169717738
42	1	I/(I+P)	0.407950693064242
43	1	I/(I+P)	0.396695648144563
44	1	I/(I+P)	0.386244865580345
45	1	I/(I+P)	0.376516885607705
46	1	I/(I+P)	0.367440886981311
47	1	I/(I+P)	0.358955002931393
48	1	I/(I+P)	0.351004949255669
49	1	I/(I+P)	0.343542896847253
50	1	I/(I+P)	0.336526539703538
51	1	I/(I+P)	0.329918319956652
52	1	I/(I+P)	0.323684779745246
53	1	I/(I+P)	0.317796016471942
54	1	I/(I+P)	0.312225222660137
55	1	I/(I+P)	0.306948295476156
56	1	I/(I+P)	0.301943503917562
57	1	I/(I+P)	0.297191203966234
58	1	I/(I+P)	0.292673593832938
59	1	I/(I+P)	0.288374502860121
60	1	I/(I+P)	0.28427920880385
0	2	I/(I+P)	1
1	2	I/(I+P)	0.921420767096336
2	2	I/(I+P)	0.870515631752337
3	2	I/(I+P)	0.836138130939161
4	2	I/(I+P)	0.81226498870281
5	2	I/(I+P)	0.795362866671455
6	2	I/(I+P)	0.783231186706536
7	2	I/(I+P)	0.774437089529675
8	2	I/(I+P)	0.768015969818755
9	2	I/(I+P)	0.763301956346973
10	2	I/(I+P)	0.759826629770597
11	2	I/(I+P)	0.757255751360397
12	2	I/(I+P)	0.755348257959275
13	2	I/(I+P)	0.753928876841976
14	2	I/(I+P)	0.752869387619721
15	2	I/(I+P)	0.752075549980579
16	2	I/(I+P)	0.751477843961223
17	2	I/(I+P)	0.751024832724856
18	2	I/(I+P)	0.750678360300922
19	2	I/(I+P)	0.750410053337666
20	2	I/(I+P)	0.750198758276859
21	2	I/(I+P)	0.750028656271645
22	2	I/(I+P)	0.749887871896177
23	2	I/(I+P)	0.749767443735442
24	2	I/(I+P)	0.749660561011935
25	2	I/(I+P)	0.749561996400104
26	2	I/(I+P)	0.749467683794963
27	2	I/(I+P)	0.749374403271052
28	2	I/(I+P)	0.749279545535219
29	2	I/(I+P)	0.749180935043741
30	2	I/(I+P)	0.749076696818068
30	2	I/(I+P)	0.749076696818068
31	2	I/(I+P)	0.719112045161413
32	2	I/(I+P)	0.694424790204891
33	2	I/(I+P)	0.67386529477544
34	2	I/(I+P)	0.656589053704388
35	2	I/(I+P)	0.64196272418381
36	2	I/(I+P)	0.629499766680227
37	2	I/(I+P)	0.618822887250707
38	2	I/(I+P)	0.609633435025056
39	2	I/(I+P)	0.601692521395376
40	2	I/(I+P)	0.594806794681544
41	2	I/(I+P)	0.58881808555109
42	2	I/(I+P)	0.583595962618318
43	2	I/(I+P)	0.579031947796685
44	2	I/(I+P)	0.575035175026847
45	2	I/(I+P)	0.571529048615405
46	2	I/(I+P)	0.568448620539769
47	2	I/(I+P)	0.56573859104169
48	2	I/(I+P)	0.56335164293391
49	2	I/(I+P)	0.561247050780934
50	2	I/(I+P)	0.559389711774089
51	2	I/(I+P)	0.557749254176248
52	2	I/(I+P)	0.556299312439257
53	2	I/(I+P)	0.555016953638927
54	2	I/(I+P)	0.553882172841146
55	2	I/(I+P)	0.552877487908915
56	2	I/(I+P)	0.551987594156371
57	2	I/(I+P)	0.551199068300182
58	2	I/(I+P)	0.550500122187183
59	2	I/(I+P)	0.549880388819185
60	2	I/(I+P)	0.549330742150759
0	10	I/(I+P)	1
1	10	I/(I+P)	0.943267357035212
2	10	I/(I+P)	0.925498256599327
3	10	I/(I+P)	0.91963497856321
4	10	I/(I+P)	0.917666834164797
5	10	I/(I+P)	0.917001903775504
6	10	I/(I+P)	0.916776239343776
7	10	I/(I+P)	0.916698949050146
8	10	I/(I+P)	0.916671753356117
9	10	I/(I+P)	0.916661402312611
10	10	I/(I+P)	0.916656633812616
11	10	I/(I+P)	0.916653623935101
12	10	I/(I+P)	0.916651065223822
13	10	I/(I+P)	0.916648500332112
14	10	I/(I+P)	0.916645758361925
15	10	I/(I+P)	0.916642763436135
16	10	I/(I+P)	0.916639470061227
17	10	I/(I+P)	0.91663584158621
18	10	I/(I+P)	0.916631840580687
19	10	I/(I+P)	0.9166274295979
20	10	I/(I+P)	0.916622565163853
21	10	I/(I+P)	0.91661720311367
22	10	I/(I+P)	0.916611291084248
23	10	I/(I+P)	0.916604774423811
24	10	I/(I+P)	0.916597592133272
25	10	I/(I+P)	0.916589677244774
26	10	I/(I+P)	0.916580956421214
27	10	I/(I+P)	0.916571349045818
28	10	I/(I+P)	0.916560767095985
29	10	I/(I+P)	0.916549113966239
30	10	I/(I+P)	0.916536284257537
30	10	I/(I+P)	0.916536284257537
31	10	I/(I+P)	0.907783147971511
32	10	I/(I+P)	0.904292854889288
33	10	I/(I+P)	0.902889760962175
34	10	I/(I+P)	0.902323850288552
35	10	I/(I+P)	0.902095258949894
36	10	I/(I+P)	0.902002816546562
37	10	I/(I+P)	0.901965388992646
38	10	I/(I+P)	0.90195019556525
39	10	I/(I+P)	0.901944001968382
40	10	I/(I+P)	0.901941429581916
41	10	I/(I+P)	0.901940335088193
42	10	I/(I+P)	0.901939834217247
43	10	I/(I+P)	0.901939592617296
44	10	I/(I+P)	0.90193944834317
45	10	I/(I+P)	0.901939355677303
46	10	I/(I+P)	0.901939315420855
47	10	I/(I+P)	0.901939248693939
48	10	I/(I+P)	0.90193914777616
49	10	I/(I+P)	0.901939114787389
50	10	I/(I+P)	0.901939108772597
51	10	I/(I+P)	0.901939009676431
52	10	I/(I+P)	0.901938939343407
53	10	I/(I+P)	0.901938984897632
54	10	I/(I+P)	0.901938927147326
55	10	I/(I+P)	0.90193888664323
56	10	I/(I+P)	0.901938850314076
57	10	I/(I+P)	0.901938821849408
58	10	I/(I+P)	0.901938794780314
59	10	I/(I+P)	0.901938771934246
60	10	I/(I+P)	0.901938753475427
0	0.1	NumberOfGenerations	NA
1	0.1	NumberOfGenerations	2.29727061464287
2	0.1	NumberOfGenerations	2.59807672145712
3	0.1	NumberOfGenerations	2.90240322344123
4	0.1	NumberOfGenerations	3.21022653160901
5	0.1	NumberOfGenerations	3.52151471337214
6	0.1	NumberOfGenerations	3.83622769781554
7	0.1	NumberOfGenerations	4.15431753838786
8	0.1	NumberOfGenerations	4.47572873460702
9	0.1	NumberOfGenerations	4.80039860090129
10	0.1	NumberOfGenerations	5.12825767619719
11	0.1	NumberOfGenerations	5.45923016583479
12	0.1	NumberOfGenerations	5.79323440900197
13	0.1	NumberOfGenerations	6.13018336853456
14	0.1	NumberOfGenerations	6.46998512771777
15	0.1	NumberOfGenerations	6.8125433923801
16	0.1	NumberOfGenerations	7.15775799279187
17	0.1	NumberOfGenerations	7.50552535114457
18	0.1	NumberOfGenerations	7.85573896740754
19	0.1	NumberOfGenerations	8.20828985565007
20	0.1	NumberOfGenerations	8.56306695821634
21	0.1	NumberOfGenerations	8.919957517804
22	0.1	NumberOfGenerations	9.27884741616582
23	0.1	NumberOfGenerations	9.63962146703988
24	0.1	NumberOfGenerations	10.0021636631777
25	0.1	NumberOfGenerations	10.3663573732981
26	0.1	NumberOfGenerations	10.7320854850298
27	0.1	NumberOfGenerations	11.0992305013549
28	0.1	NumberOfGenerations	11.4676745711855
29	0.1	NumberOfGenerations	11.8372994830503
30	0.1	NumberOfGenerations	12.2079865926003
30	0.1	NumberOfGenerations	12.2079865926003
31	0.1	NumberOfGenerations	12.3820828612334
32	0.1	NumberOfGenerations	12.5225678780504
33	0.1	NumberOfGenerations	12.6394971054141
34	0.1	NumberOfGenerations	12.7392614801608
35	0.1	NumberOfGenerations	12.8261165156626
36	0.1	NumberOfGenerations	12.9030066980732
37	0.1	NumberOfGenerations	12.9720346197735
38	0.1	NumberOfGenerations	13.0347420278032
39	0.1	NumberOfGenerations	13.0922855753852
40	0.1	NumberOfGenerations	13.1455504741808
41	0.1	NumberOfGenerations	13.1952257115425
42	0.1	NumberOfGenerations	13.2418560044772
43	0.1	NumberOfGenerations	13.2858778902929
44	0.1	NumberOfGenerations	13.327645524383
45	0.1	NumberOfGenerations	13.367449421378
46	0.1	NumberOfGenerations	13.4055303116621
47	0.1	NumberOfGenerations	13.4420895333759
48	0.1	NumberOfGenerations	13.477296910698
49	0.1	NumberOfGenerations	13.5112968117577
50	0.1	NumberOfGenerations	13.5442128613695
51	0.1	NumberOfGenerations	13.5761516394029
52	0.1	NumberOfGenerations	13.6072056120016
53	0.1	NumberOfGenerations	13.6374554745545
54	0.1	NumberOfGenerations	13.6669720395523
55	0.1	NumberOfGenerations	13.6958177692016
56	0.1	NumberOfGenerations	13.7240480282254
57	0.1	NumberOfGenerations	13.7517121146482
58	0.1	NumberOfGenerations	13.7788541130925
59	0.1	NumberOfGenerations	13.8055136052181
60	0.1	NumberOfGenerations	13.8317262644407
0	0.5	NumberOfGenerations	NA
1	0.5	NumberOfGenerations	2.297916879976
2	0.5	NumberOfGenerations	2.60065530177473
3	0.5	NumberOfGenerations	2.90818098563183
4	0.5	NumberOfGenerations	3.2204388736984
5	0.5	NumberOfGenerations	3.53735390760435
6	0.5	NumberOfGenerations	3.85883208444918
7	0.5	NumberOfGenerations	4.18476176246827
8	0.5	NumberOfGenerations	4.5150151842328
9	0.5	NumberOfGenerations	4.84945016903406
10	0.5	NumberOfGenerations	5.1879119286371
11	0.5	NumberOfGenerations	5.53023495818013
12	0.5	NumberOfGenerations	5.87624495662498
13	0.5	NumberOfGenerations	6.22576073724313
14	0.5	NumberOfGenerations	6.57859608106758
15	0.5	NumberOfGenerations	6.93456150359063
16	0.5	NumberOfGenerations	7.29346590688031
17	0.5	NumberOfGenerations	7.65511806759212
18	0.5	NumberOfGenerations	8.01932799928529
19	0.5	NumberOfGenerations	8.3859081186636
20	0.5	NumberOfGenerations	8.75467424034304
21	0.5	NumberOfGenerations	9.12544638422248
22	0.5	NumberOfGenerations	9.49804941046003
23	0.5	NumberOfGenerations	9.8723134798521
24	0.5	NumberOfGenerations	10.2480743512482
25	0.5	NumberOfGenerations	10.6251735252691
26	0.5	NumberOfGenerations	11.003458244706
27	0.5	NumberOfGenerations	11.3827813729233
28	0.5	NumberOfGenerations	11.7630011465044
29	0.5	NumberOfGenerations	12.1439808424709
30	0.5	NumberOfGenerations	12.5255883454318
30	0.5	NumberOfGenerations	12.5255883454318
31	0.5	NumberOfGenerations	12.7069848099291
32	0.5	NumberOfGenerations	12.8506353888809
33	0.5	NumberOfGenerations	12.9688929085959
34	0.5	NumberOfGenerations	13.0692385805014
35	0.5	NumberOfGenerations	13.1564688149594
36	0.5	NumberOfGenerations	13.2338000951769
37	0.5	NumberOfGenerations	13.303470029958
38	0.5	NumberOfGenerations	13.3670837003439
39	0.5	NumberOfGenerations	13.4258221945172
40	0.5	NumberOfGenerations	13.4805740633568
41	0.5	NumberOfGenerations	13.5320206461959
42	0.5	NumberOfGenerations	13.5806931705248
43	0.5	NumberOfGenerations	13.6270119531218
44	0.5	NumberOfGenerations	13.6713139342618
45	0.5	NumberOfGenerations	13.7138724039119
46	0.5	NumberOfGenerations	13.7549113748862
47	0.5	NumberOfGenerations	13.794616228431
48	0.5	NumberOfGenerations	13.8331417175124
49	0.5	NumberOfGenerations	13.8706180597005
50	0.5	NumberOfGenerations	13.9071556316055
51	0.5	NumberOfGenerations	13.942848625591
52	0.5	NumberOfGenerations	13.9777779268261
53	0.5	NumberOfGenerations	14.0120133980265
54	0.5	NumberOfGenerations	14.0456157093822
55	0.5	NumberOfGenerations	14.0786378159068
56	0.5	NumberOfGenerations	14.1111261589877
57	0.5	NumberOfGenerations	14.1431216503812
58	0.5	NumberOfGenerations	14.1746604832555
59	0.5	NumberOfGenerations	14.2057748047264
60	0.5	NumberOfGenerations	14.2364932767106
0	1	NumberOfGenerations	NA
1	1	NumberOfGenerations	2.29872417228995
2	1	NumberOfGenerations	2.60386993247672
3	1	NumberOfGenerations	2.91536008601512
4	1	NumberOfGenerations	3.23306985891945
5	1	NumberOfGenerations	3.55683014795246
6	1	NumberOfGenerations	3.88643182423877
7	1	NumberOfGenerations	4.22163087799057
8	1	NumberOfGenerations	4.56215416397236
9	1	NumberOfGenerations	4.90770548333569
10	1	NumberOfGenerations	5.25797174915497
11	1	NumberOfGenerations	5.61262900224353
12	1	NumberOfGenerations	5.97134807849357
13	1	NumberOfGenerations	6.33379977318334
14	1	NumberOfGenerations	6.69965938131951
15	1	NumberOfGenerations	7.06861054875263
16	1	NumberOfGenerations	7.44034840623559
17	1	NumberOfGenerations	7.81458196733609
18	1	NumberOfGenerations	8.19103587775141
19	1	NumberOfGenerations	8.5694515153527
20	1	NumberOfGenerations	8.94958753981701
21	1	NumberOfGenerations	9.3312199549233
22	1	NumberOfGenerations	9.71414177463761
23	1	NumberOfGenerations	10.0981623622212
24	1	NumberOfGenerations	10.4831065171862
25	1	NumberOfGenerations	10.8688133735356
26	1	NumberOfGenerations	11.2551351641937
27	1	NumberOfGenerations	11.6419359073553
28	1	NumberOfGenerations	12.0290900380945
29	1	NumberOfGenerations	12.4164810418292
30	1	NumberOfGenerations	12.8040000876358
30	1	NumberOfGenerations	12.8040000876358
31	1	NumberOfGenerations	12.9874141663852
32	1	NumberOfGenerations	13.1290946620714
33	1	NumberOfGenerations	13.2440256733923
34	1	NumberOfGenerations	13.3407931660642
35	1	NumberOfGenerations	13.4246708924723
36	1	NumberOfGenerations	13.4990765252056
37	1	NumberOfGenerations	13.5663228786235
38	1	NumberOfGenerations	13.628030401015
39	1	NumberOfGenerations	13.6853684625059
40	1	NumberOfGenerations	13.7392020681754
41	1	NumberOfGenerations	13.7901848330695
42	1	NumberOfGenerations	13.8388198218203
43	1	NumberOfGenerations	13.8855005386471
44	1	NumberOfGenerations	13.9305392100802
45	1	NumberOfGenerations	13.9741867343987
46	1	NumberOfGenerations	14.0166470296877
47	1	NumberOfGenerations	14.0580875338671
48	1	NumberOfGenerations	14.098647009249
49	1	NumberOfGenerations	14.1384414249002
50	1	NumberOfGenerations	14.1775684478787
51	1	NumberOfGenerations	14.2161109126263
52	1	NumberOfGenerations	14.2541395296573
53	1	NumberOfGenerations	14.29171502144
54	1	NumberOfGenerations	14.3288898219206
55	1	NumberOfGenerations	14.3657094402873
56	1	NumberOfGenerations	14.4022135639097
57	1	NumberOfGenerations	14.4384369568471
58	1	NumberOfGenerations	14.4744101968183
59	1	NumberOfGenerations	14.5101602835309
60	1	NumberOfGenerations	14.54571114383
0	2	NumberOfGenerations	NA
1	2	NumberOfGenerations	2.30033621052461
2	2	NumberOfGenerations	2.61025902499963
3	2	NumberOfGenerations	2.92951876891352
4	2	NumberOfGenerations	3.25771768985121
5	2	NumberOfGenerations	3.59433269328309
6	2	NumberOfGenerations	3.93874354453132
7	2	NumberOfGenerations	4.29026366409914
8	2	NumberOfGenerations	4.64817076376081
9	2	NumberOfGenerations	5.01173496634183
10	2	NumberOfGenerations	5.38024276224689
11	2	NumberOfGenerations	5.75301586510625
12	2	NumberOfGenerations	6.1294247136139
13	2	NumberOfGenerations	6.50889690750007
14	2	NumberOfGenerations	6.89092122518313
15	2	NumberOfGenerations	7.27504806439445
16	2	NumberOfGenerations	7.66088719821199
17	2	NumberOfGenerations	8.04810366540095
18	2	NumberOfGenerations	8.43641255334848
19	2	NumberOfGenerations	8.825573221144
20	2	NumberOfGenerations	9.21538341439059
21	2	NumberOfGenerations	9.60567357121832
22	2	NumberOfGenerations	9.99630152244388
23	2	NumberOfGenerations	10.387147689936
24	2	NumberOfGenerations	10.7781108292099
25	2	NumberOfGenerations	11.1691043148734
26	2	NumberOfGenerations	11.5600529377337
27	2	NumberOfGenerations	11.9508901739067
28	2	NumberOfGenerations	12.3415558573154
29	2	NumberOfGenerations	12.7319942207645
30	2	NumberOfGenerations	13.1221522275627
30	2	NumberOfGenerations	13.1221522275627
31	2	NumberOfGenerations	13.3017713054187
32	2	NumberOfGenerations	13.4337081843437
33	2	NumberOfGenerations	13.5375922511067
34	2	NumberOfGenerations	13.6236460419675
35	2	NumberOfGenerations	13.6977141793973
36	2	NumberOfGenerations	13.7633827579814
37	2	NumberOfGenerations	13.8229689613608
38	2	NumberOfGenerations	13.8780377896262
39	2	NumberOfGenerations	13.9296825633673
40	2	NumberOfGenerations	13.9786892103493
41	2	NumberOfGenerations	14.025636318863
42	2	NumberOfGenerations	14.0709582955087
43	2	NumberOfGenerations	14.1149868890622
44	2	NumberOfGenerations	14.1579790945562
45	2	NumberOfGenerations	14.2001364310665
46	2	NumberOfGenerations	14.2416185601168
47	2	NumberOfGenerations	14.2825530687867
48	2	NumberOfGenerations	14.3230426769859
49	2	NumberOfGenerations	14.3631706145486
50	2	NumberOfGenerations	14.4030046432541
51	2	NumberOfGenerations	14.4426001605769
52	2	NumberOfGenerations	14.4820026004931
53	2	NumberOfGenerations	14.5212493182416
54	2	NumberOfGenerations	14.5603710741
55	2	NumberOfGenerations	14.599393221721
56	2	NumberOfGenerations	14.6383366635012
57	2	NumberOfGenerations	14.6772186218391
58	2	NumberOfGenerations	14.7160532710935
59	2	NumberOfGenerations	14.7548522532602
60	2	NumberOfGenerations	14.7936251019413
0	10	NumberOfGenerations	NA
1	10	NumberOfGenerations	2.31294071221484
2	10	NumberOfGenerations	2.65710211965669
3	10	NumberOfGenerations	3.02391999540843
4	10	NumberOfGenerations	3.40448298014495
5	10	NumberOfGenerations	3.79228887826557
6	10	NumberOfGenerations	4.18352725461915
7	10	NumberOfGenerations	4.57626335808859
8	10	NumberOfGenerations	4.96960333038562
9	10	NumberOfGenerations	5.36315846761951
10	10	NumberOfGenerations	5.75676521517507
11	10	NumberOfGenerations	6.15035473557467
12	10	NumberOfGenerations	6.54389632950658
13	10	NumberOfGenerations	6.93737396712693
14	10	NumberOfGenerations	7.33077687174533
15	10	NumberOfGenerations	7.7240957952398
16	10	NumberOfGenerations	8.11732146018311
17	10	NumberOfGenerations	8.51044414492662
18	10	NumberOfGenerations	8.90345312966413
19	10	NumberOfGenerations	9.29633677928509
20	10	NumberOfGenerations	9.68908215509702
21	10	NumberOfGenerations	10.0816752018183
22	10	NumberOfGenerations	10.4741002303904
23	10	NumberOfGenerations	10.8663401352402
24	10	NumberOfGenerations	11.258376034919
25	10	NumberOfGenerations	11.6501871683955
26	10	NumberOfGenerations	12.0417506929092
27	10	NumberOfGenerations	12.4330414807701
28	10	NumberOfGenerations	12.8240319442185
29	10	NumberOfGenerations	13.2146917642507
30	10	NumberOfGenerations	13.6049876219855
30	10	NumberOfGenerations	13.6049876219855
31	10	NumberOfGenerations	13.7466675702018
32	10	NumberOfGenerations	13.8205821318378
33	10	NumberOfGenerations	13.8725893036392
34	10	NumberOfGenerations	13.9165932315701
35	10	NumberOfGenerations	13.9575346066303
36	10	NumberOfGenerations	13.9972821615336
37	10	NumberOfGenerations	14.0365601698434
38	10	NumberOfGenerations	14.0756523059588
39	10	NumberOfGenerations	14.114669861076
40	10	NumberOfGenerations	14.1536568286421
41	10	NumberOfGenerations	14.1926303953002
42	10	NumberOfGenerations	14.2315977890889
43	10	NumberOfGenerations	14.2705616761202
44	10	NumberOfGenerations	14.3095246778134
45	10	NumberOfGenerations	14.3484863016766
46	10	NumberOfGenerations	14.3874455429209
47	10	NumberOfGenerations	14.4264038025913
48	10	NumberOfGenerations	14.4653611409965
49	10	NumberOfGenerations	14.5043170982962
50	10	NumberOfGenerations	14.5432719842395
51	10	NumberOfGenerations	14.5822264447181
52	10	NumberOfGenerations	14.6211818560659
53	10	NumberOfGenerations	14.6601321744068
54	10	NumberOfGenerations	14.6990836873263
55	10	NumberOfGenerations	14.738034385691
56	10	NumberOfGenerations	14.7769843358131
57	10	NumberOfGenerations	14.8159337028934
58	10	NumberOfGenerations	14.854883452645
59	10	NumberOfGenerations	14.8938332786291
60	10	NumberOfGenerations	14.9327818863204
