# Supplementary material for: Molecular benchmarks of a SARS-CoV-2 epidemic
Source: Nat Commun. 2021 Jun 15;12:3633. doi: 10.1038/s41467-021-23883-6 (PMC8206085; doi:10.1038/s41467-021-23883-6)
Supplement: Supplementary file 8 — Source Data behind figures [file 41467_2021_23883_MOESM8_ESM.zip › Source_data/Figure_5_panel_C.tsv]

time	variable	y	col	Compatible_Observed
1	Number of generations	2.297916879976	1	FALSE
2	Number of generations	2.60065530177473	1	FALSE
3	Number of generations	2.90818098563183	1	FALSE
4	Number of generations	3.2204388736984	1	FALSE
5	Number of generations	3.53735390760435	1	FALSE
6	Number of generations	3.85883208444918	1	FALSE
7	Number of generations	4.18476176246827	1	FALSE
8	Number of generations	4.5150151842328	1	FALSE
9	Number of generations	4.84945016903406	1	FALSE
10	Number of generations	5.1879119286371	1	FALSE
11	Number of generations	5.53023495818013	1	FALSE
12	Number of generations	5.87624495662498	1	FALSE
13	Number of generations	6.22576073724313	1	FALSE
14	Number of generations	6.57859608106758	1	FALSE
15	Number of generations	6.93456150359063	1	FALSE
16	Number of generations	7.29346590688031	1	FALSE
17	Number of generations	7.65511806759212	1	FALSE
18	Number of generations	8.01932799928529	1	FALSE
19	Number of generations	8.3859081186636	1	FALSE
20	Number of generations	8.75467424034304	1	FALSE
21	Number of generations	9.12544638422248	1	FALSE
22	Number of generations	9.49804941046003	1	FALSE
23	Number of generations	9.8723134798521	1	FALSE
24	Number of generations	10.2480743512482	1	FALSE
25	Number of generations	10.6251735252691	1	FALSE
26	Number of generations	11.003458244706	1	FALSE
27	Number of generations	11.3827813729233	1	FALSE
28	Number of generations	11.7630011465044	1	FALSE
29	Number of generations	12.1439808424709	1	FALSE
30	Number of generations	12.5255883454318	1	FALSE
30	Number of generations	12.5255883454318	1	FALSE
31	Number of generations	12.9076956257452	1	FALSE
32	Number of generations	13.2901781562581	1	FALSE
33	Number of generations	13.6729145524698	1	FALSE
34	Number of generations	14.0557851985157	1	FALSE
35	Number of generations	14.4386724370736	1	FALSE
36	Number of generations	14.821459145191	1	FALSE
37	Number of generations	15.2040282671547	1	FALSE
38	Number of generations	15.5862619694451	1	FALSE
39	Number of generations	15.9680408810757	1	FALSE
40	Number of generations	16.3492432423564	1	FALSE
41	Number of generations	16.7297441351099	1	FALSE
42	Number of generations	17.1094146850117	1	FALSE
43	Number of generations	17.4881212987502	1	FALSE
44	Number of generations	17.8657249080437	1	FALSE
45	Number of generations	18.2420802364123	1	FALSE
46	Number of generations	18.6170351329665	1	FALSE
47	Number of generations	18.9904299470449	1	FALSE
48	Number of generations	19.3620969778294	1	FALSE
49	Number of generations	19.7318600272532	1	FALSE
50	Number of generations	20.0995339704212	1	FALSE
51	Number of generations	20.4649246060161	1	FALSE
52	Number of generations	20.8278285096222	1	FALSE
53	Number of generations	21.1880331244342	1	FALSE
54	Number of generations	21.5453170190459	1	FALSE
55	Number of generations	21.8994503601231	1	FALSE
56	Number of generations	22.2501956272414	1	FALSE
57	Number of generations	22.5973085590049	1	FALSE
58	Number of generations	22.940539375015	1	FALSE
59	Number of generations	23.2796342609947	1	FALSE
60	Number of generations	23.6143371243242	1	FALSE
1	Number of generations	2.297916879976	0.7	FALSE
2	Number of generations	2.60065530177473	0.7	FALSE
3	Number of generations	2.90818098563183	0.7	FALSE
4	Number of generations	3.2204388736984	0.7	FALSE
5	Number of generations	3.53735390760435	0.7	FALSE
6	Number of generations	3.85883208444918	0.7	FALSE
7	Number of generations	4.18476176246827	0.7	FALSE
8	Number of generations	4.5150151842328	0.7	FALSE
9	Number of generations	4.84945016903406	0.7	FALSE
10	Number of generations	5.1879119286371	0.7	FALSE
11	Number of generations	5.53023495818013	0.7	FALSE
12	Number of generations	5.87624495662498	0.7	FALSE
13	Number of generations	6.22576073724313	0.7	FALSE
14	Number of generations	6.57859608106758	0.7	FALSE
15	Number of generations	6.93456150359063	0.7	FALSE
16	Number of generations	7.29346590688031	0.7	FALSE
17	Number of generations	7.65511806759212	0.7	FALSE
18	Number of generations	8.01932799928529	0.7	FALSE
19	Number of generations	8.3859081186636	0.7	FALSE
20	Number of generations	8.75467424034304	0.7	FALSE
21	Number of generations	9.12544638422248	0.7	FALSE
22	Number of generations	9.49804941046003	0.7	FALSE
23	Number of generations	9.8723134798521	0.7	FALSE
24	Number of generations	10.2480743512482	0.7	FALSE
25	Number of generations	10.6251735252691	0.7	FALSE
26	Number of generations	11.003458244706	0.7	FALSE
27	Number of generations	11.3827813729233	0.7	FALSE
28	Number of generations	11.7630011465044	0.7	FALSE
29	Number of generations	12.1439808424709	0.7	FALSE
30	Number of generations	12.5255883454318	0.7	FALSE
30	Number of generations	12.5255883454318	0.7	FALSE
31	Number of generations	12.8403920651256	0.7	FALSE
32	Number of generations	13.1411083175341	0.7	FALSE
33	Number of generations	13.43129024298	0.7	FALSE
34	Number of generations	13.7134756463671	0.7	FALSE
35	Number of generations	13.9895206655823	0.7	FALSE
36	Number of generations	14.2608098193297	0.7	FALSE
37	Number of generations	14.5283927722566	0.7	FALSE
38	Number of generations	14.7930760246387	0.7	FALSE
39	Number of generations	15.0554860030029	0.7	FALSE
40	Number of generations	15.3161134408306	0.7	FALSE
41	Number of generations	15.5753452366576	0.7	FALSE
42	Number of generations	15.8334877406785	0.7	FALSE
43	Number of generations	16.0907840578823	0.7	FALSE
44	Number of generations	16.3474270921252	0.7	FALSE
45	Number of generations	16.603569514364	0.7	FALSE
46	Number of generations	16.859331475965	0.7	FALSE
47	Number of generations	17.114806644564	0.7	FALSE
48	Number of generations	17.3700669766881	0.7	FALSE
49	Number of generations	17.625166527869	0.7	FALSE
50	Number of generations	17.8801445212267	0.7	FALSE
51	Number of generations	18.1350278388661	0.7	FALSE
52	Number of generations	18.3898330596413	0.7	FALSE
53	Number of generations	18.644568137138	0.7	FALSE
54	Number of generations	18.8992337898578	0.7	FALSE
55	Number of generations	19.1538246593256	0.7	FALSE
56	Number of generations	19.4083302796329	0.7	FALSE
57	Number of generations	19.6627358926842	0.7	FALSE
58	Number of generations	19.917023136349	0.7	FALSE
59	Number of generations	20.1711706272862	0.7	FALSE
60	Number of generations	20.4251544559843	0.7	FALSE
1	Number of generations	2.297916879976	0.49	FALSE
2	Number of generations	2.60065530177473	0.49	FALSE
3	Number of generations	2.90818098563183	0.49	FALSE
4	Number of generations	3.2204388736984	0.49	FALSE
5	Number of generations	3.53735390760435	0.49	FALSE
6	Number of generations	3.85883208444918	0.49	FALSE
7	Number of generations	4.18476176246827	0.49	FALSE
8	Number of generations	4.5150151842328	0.49	FALSE
9	Number of generations	4.84945016903406	0.49	FALSE
10	Number of generations	5.1879119286371	0.49	FALSE
11	Number of generations	5.53023495818013	0.49	FALSE
12	Number of generations	5.87624495662498	0.49	FALSE
13	Number of generations	6.22576073724313	0.49	FALSE
14	Number of generations	6.57859608106758	0.49	FALSE
15	Number of generations	6.93456150359063	0.49	FALSE
16	Number of generations	7.29346590688031	0.49	FALSE
17	Number of generations	7.65511806759212	0.49	FALSE
18	Number of generations	8.01932799928529	0.49	FALSE
19	Number of generations	8.3859081186636	0.49	FALSE
20	Number of generations	8.75467424034304	0.49	FALSE
21	Number of generations	9.12544638422248	0.49	FALSE
22	Number of generations	9.49804941046003	0.49	FALSE
23	Number of generations	9.8723134798521	0.49	FALSE
24	Number of generations	10.2480743512482	0.49	FALSE
25	Number of generations	10.6251735252691	0.49	FALSE
26	Number of generations	11.003458244706	0.49	FALSE
27	Number of generations	11.3827813729233	0.49	FALSE
28	Number of generations	11.7630011465044	0.49	FALSE
29	Number of generations	12.1439808424709	0.49	FALSE
30	Number of generations	12.5255883454318	0.49	FALSE
30	Number of generations	12.5255883454318	0.49	FALSE
31	Number of generations	12.7935223566371	0.49	FALSE
32	Number of generations	13.038326320135	0.49	FALSE
33	Number of generations	13.2664338404429	0.49	FALSE
34	Number of generations	13.4821472030114	0.49	FALSE
35	Number of generations	13.6884518275682	0.49	FALSE
36	Number of generations	13.8874835151154	0.49	FALSE
37	Number of generations	14.0808101243694	0.49	FALSE
38	Number of generations	14.2696080230536	0.49	FALSE
39	Number of generations	14.4547765787608	0.49	FALSE
40	Number of generations	14.6370147296774	0.49	FALSE
41	Number of generations	14.8168734217559	0.49	FALSE
42	Number of generations	14.9947924101361	0.49	FALSE
43	Number of generations	15.1711265873467	0.49	FALSE
44	Number of generations	15.3461651618749	0.49	FALSE
45	Number of generations	15.5201458531723	0.49	FALSE
46	Number of generations	15.693265552929	0.49	FALSE
47	Number of generations	15.865688439224	0.49	FALSE
48	Number of generations	16.0375522265121	0.49	FALSE
49	Number of generations	16.2089730330847	0.49	FALSE
50	Number of generations	16.3800492108292	0.49	FALSE
51	Number of generations	16.550864386962	0.49	FALSE
52	Number of generations	16.7214899010649	0.49	FALSE
53	Number of generations	16.8919867735624	0.49	FALSE
54	Number of generations	17.0624073078321	0.49	FALSE
55	Number of generations	17.2327964034244	0.49	FALSE
56	Number of generations	17.4031926396788	0.49	FALSE
57	Number of generations	17.5736291755036	0.49	FALSE
58	Number of generations	17.7441345009331	0.49	FALSE
59	Number of generations	17.9147330683951	0.49	FALSE
60	Number of generations	18.0854458257464	0.49	FALSE
1	Number of generations	2.297916879976	0.34	FALSE
2	Number of generations	2.60065530177473	0.34	FALSE
3	Number of generations	2.90818098563183	0.34	FALSE
4	Number of generations	3.2204388736984	0.34	FALSE
5	Number of generations	3.53735390760435	0.34	FALSE
6	Number of generations	3.85883208444918	0.34	FALSE
7	Number of generations	4.18476176246827	0.34	FALSE
8	Number of generations	4.5150151842328	0.34	FALSE
9	Number of generations	4.84945016903406	0.34	FALSE
10	Number of generations	5.1879119286371	0.34	FALSE
11	Number of generations	5.53023495818013	0.34	FALSE
12	Number of generations	5.87624495662498	0.34	FALSE
13	Number of generations	6.22576073724313	0.34	FALSE
14	Number of generations	6.57859608106758	0.34	FALSE
15	Number of generations	6.93456150359063	0.34	FALSE
16	Number of generations	7.29346590688031	0.34	FALSE
17	Number of generations	7.65511806759212	0.34	FALSE
18	Number of generations	8.01932799928529	0.34	FALSE
19	Number of generations	8.3859081186636	0.34	FALSE
20	Number of generations	8.75467424034304	0.34	FALSE
21	Number of generations	9.12544638422248	0.34	FALSE
22	Number of generations	9.49804941046003	0.34	FALSE
23	Number of generations	9.8723134798521	0.34	FALSE
24	Number of generations	10.2480743512482	0.34	FALSE
25	Number of generations	10.6251735252691	0.34	FALSE
26	Number of generations	11.003458244706	0.34	FALSE
27	Number of generations	11.3827813729233	0.34	FALSE
28	Number of generations	11.7630011465044	0.34	FALSE
29	Number of generations	12.1439808424709	0.34	FALSE
30	Number of generations	12.5255883454318	0.34	FALSE
30	Number of generations	12.5255883454318	0.34	FALSE
31	Number of generations	12.7608285643723	0.34	FALSE
32	Number of generations	12.9671083336148	0.34	FALSE
33	Number of generations	13.1530128368995	0.34	FALSE
34	Number of generations	13.324054851031	0.34	FALSE
35	Number of generations	13.4839366431425	0.34	FALSE
36	Number of generations	13.6352367144291	0.34	FALSE
37	Number of generations	13.7798059990688	0.34	FALSE
38	Number of generations	13.9190077391108	0.34	FALSE
39	Number of generations	14.0538681246215	0.34	FALSE
40	Number of generations	14.1851743705527	0.34	FALSE
41	Number of generations	14.3135405418055	0.34	FALSE
42	Number of generations	14.439452628632	0.34	FALSE
43	Number of generations	14.5633002900405	0.34	FALSE
44	Number of generations	14.6853995942178	0.34	FALSE
45	Number of generations	14.8060096092448	0.34	FALSE
46	Number of generations	14.9253446944705	0.34	FALSE
47	Number of generations	15.0435837418169	0.34	FALSE
48	Number of generations	15.1608772168471	0.34	FALSE
49	Number of generations	15.277352585844	0.34	FALSE
50	Number of generations	15.39311854411	0.34	FALSE
51	Number of generations	15.508268344155	0.34	FALSE
52	Number of generations	15.6228824395374	0.34	FALSE
53	Number of generations	15.7370306030949	0.34	FALSE
54	Number of generations	15.8507736375725	0.34	FALSE
55	Number of generations	15.9641647673149	0.34	FALSE
56	Number of generations	16.0772507783154	0.34	FALSE
57	Number of generations	16.1900729581612	0.34	FALSE
58	Number of generations	16.3026678756912	0.34	FALSE
59	Number of generations	16.4150680313817	0.34	FALSE
60	Number of generations	16.5273024027983	0.34	FALSE
1	Number of generations	2.297916879976	0.24	TRUE
2	Number of generations	2.60065530177473	0.24	TRUE
3	Number of generations	2.90818098563183	0.24	TRUE
4	Number of generations	3.2204388736984	0.24	TRUE
5	Number of generations	3.53735390760435	0.24	TRUE
6	Number of generations	3.85883208444918	0.24	TRUE
7	Number of generations	4.18476176246827	0.24	TRUE
8	Number of generations	4.5150151842328	0.24	TRUE
9	Number of generations	4.84945016903406	0.24	TRUE
10	Number of generations	5.1879119286371	0.24	TRUE
11	Number of generations	5.53023495818013	0.24	TRUE
12	Number of generations	5.87624495662498	0.24	TRUE
13	Number of generations	6.22576073724313	0.24	TRUE
14	Number of generations	6.57859608106758	0.24	TRUE
15	Number of generations	6.93456150359063	0.24	TRUE
16	Number of generations	7.29346590688031	0.24	TRUE
17	Number of generations	7.65511806759212	0.24	TRUE
18	Number of generations	8.01932799928529	0.24	TRUE
19	Number of generations	8.3859081186636	0.24	TRUE
20	Number of generations	8.75467424034304	0.24	TRUE
21	Number of generations	9.12544638422248	0.24	TRUE
22	Number of generations	9.49804941046003	0.24	TRUE
23	Number of generations	9.8723134798521	0.24	TRUE
24	Number of generations	10.2480743512482	0.24	TRUE
25	Number of generations	10.6251735252691	0.24	TRUE
26	Number of generations	11.003458244706	0.24	TRUE
27	Number of generations	11.3827813729233	0.24	TRUE
28	Number of generations	11.7630011465044	0.24	TRUE
29	Number of generations	12.1439808424709	0.24	TRUE
30	Number of generations	12.5255883454318	0.24	TRUE
30	Number of generations	12.5255883454318	0.24	TRUE
31	Number of generations	12.737997473392	0.24	TRUE
32	Number of generations	12.9175997440781	0.24	TRUE
33	Number of generations	13.0745453668086	0.24	TRUE
34	Number of generations	13.2151858665729	0.24	TRUE
35	Number of generations	13.3436989281457	0.24	TRUE
36	Number of generations	13.4629451434794	0.24	TRUE
37	Number of generations	13.5749492042928	0.24	TRUE
38	Number of generations	13.6811844752786	0.24	TRUE
39	Number of generations	13.7827486939255	0.24	TRUE
40	Number of generations	13.8804765417844	0.24	TRUE
41	Number of generations	13.9750140220749	0.24	TRUE
42	Number of generations	14.0668689177672	0.24	TRUE
43	Number of generations	14.1564459002192	0.24	TRUE
44	Number of generations	14.2440714488362	0.24	TRUE
45	Number of generations	14.3300118764759	0.24	TRUE
46	Number of generations	14.4144865858136	0.24	TRUE
47	Number of generations	14.497677968828	0.24	TRUE
48	Number of generations	14.5797389013558	0.24	TRUE
49	Number of generations	14.6607984865084	0.24	TRUE
50	Number of generations	14.740966506747	0.24	TRUE
51	Number of generations	14.8203369113548	0.24	TRUE
52	Number of generations	14.8989905745582	0.24	TRUE
53	Number of generations	14.9769974962917	0.24	TRUE
54	Number of generations	15.0544185727357	0.24	TRUE
55	Number of generations	15.1313070316637	0.24	TRUE
56	Number of generations	15.2077096043816	0.24	TRUE
57	Number of generations	15.2836674889902	0.24	TRUE
58	Number of generations	15.3592171470799	0.24	TRUE
59	Number of generations	15.4343909665283	0.24	TRUE
60	Number of generations	15.5092178159451	0.24	TRUE
1	Number of generations	2.297916879976	0.17	FALSE
2	Number of generations	2.60065530177473	0.17	FALSE
3	Number of generations	2.90818098563183	0.17	FALSE
4	Number of generations	3.2204388736984	0.17	FALSE
5	Number of generations	3.53735390760435	0.17	FALSE
6	Number of generations	3.85883208444918	0.17	FALSE
7	Number of generations	4.18476176246827	0.17	FALSE
8	Number of generations	4.5150151842328	0.17	FALSE
9	Number of generations	4.84945016903406	0.17	FALSE
10	Number of generations	5.1879119286371	0.17	FALSE
11	Number of generations	5.53023495818013	0.17	FALSE
12	Number of generations	5.87624495662498	0.17	FALSE
13	Number of generations	6.22576073724313	0.17	FALSE
14	Number of generations	6.57859608106758	0.17	FALSE
15	Number of generations	6.93456150359063	0.17	FALSE
16	Number of generations	7.29346590688031	0.17	FALSE
17	Number of generations	7.65511806759212	0.17	FALSE
18	Number of generations	8.01932799928529	0.17	FALSE
19	Number of generations	8.3859081186636	0.17	FALSE
20	Number of generations	8.75467424034304	0.17	FALSE
21	Number of generations	9.12544638422248	0.17	FALSE
22	Number of generations	9.49804941046003	0.17	FALSE
23	Number of generations	9.8723134798521	0.17	FALSE
24	Number of generations	10.2480743512482	0.17	FALSE
25	Number of generations	10.6251735252691	0.17	FALSE
26	Number of generations	11.003458244706	0.17	FALSE
27	Number of generations	11.3827813729233	0.17	FALSE
28	Number of generations	11.7630011465044	0.17	FALSE
29	Number of generations	12.1439808424709	0.17	FALSE
30	Number of generations	12.5255883454318	0.17	FALSE
30	Number of generations	12.5255883454318	0.17	FALSE
31	Number of generations	12.7220423521423	0.17	FALSE
32	Number of generations	12.8831081836401	0.17	FALSE
33	Number of generations	13.0200585250596	0.17	FALSE
34	Number of generations	13.1398276869054	0.17	FALSE
35	Number of generations	13.2469151251585	0.17	FALSE
36	Number of generations	13.3443682460228	0.17	FALSE
37	Number of generations	13.4343242740865	0.17	FALSE
38	Number of generations	13.5183264989126	0.17	FALSE
39	Number of generations	13.5975172874665	0.17	FALSE
40	Number of generations	13.6727602781705	0.17	FALSE
41	Number of generations	13.7447205567504	0.17	FALSE
42	Number of generations	13.8139186256379	0.17	FALSE
43	Number of generations	13.8807676829286	0.17	FALSE
44	Number of generations	13.9455999273264	0.17	FALSE
45	Number of generations	14.0086854902322	0.17	FALSE
46	Number of generations	14.0702462955295	0.17	FALSE
47	Number of generations	14.1304663628258	0.17	FALSE
48	Number of generations	14.1894995758335	0.17	FALSE
49	Number of generations	14.2474756162353	0.17	FALSE
50	Number of generations	14.3045045484089	0.17	FALSE
51	Number of generations	14.360680399977	0.17	FALSE
52	Number of generations	14.4160839857653	0.17	FALSE
53	Number of generations	14.4707851553463	0.17	FALSE
54	Number of generations	14.5248445969392	0.17	FALSE
55	Number of generations	14.5783152965788	0.17	FALSE
56	Number of generations	14.6312437270504	0.17	FALSE
57	Number of generations	14.6836708232337	0.17	FALSE
58	Number of generations	14.7356327873274	0.17	FALSE
59	Number of generations	14.7871617575965	0.17	FALSE
60	Number of generations	14.8382863668928	0.17	FALSE
1	Number of generations	2.297916879976	0.12	FALSE
2	Number of generations	2.60065530177473	0.12	FALSE
3	Number of generations	2.90818098563183	0.12	FALSE
4	Number of generations	3.2204388736984	0.12	FALSE
5	Number of generations	3.53735390760435	0.12	FALSE
6	Number of generations	3.85883208444918	0.12	FALSE
7	Number of generations	4.18476176246827	0.12	FALSE
8	Number of generations	4.5150151842328	0.12	FALSE
9	Number of generations	4.84945016903406	0.12	FALSE
10	Number of generations	5.1879119286371	0.12	FALSE
11	Number of generations	5.53023495818013	0.12	FALSE
12	Number of generations	5.87624495662498	0.12	FALSE
13	Number of generations	6.22576073724313	0.12	FALSE
14	Number of generations	6.57859608106758	0.12	FALSE
15	Number of generations	6.93456150359063	0.12	FALSE
16	Number of generations	7.29346590688031	0.12	FALSE
17	Number of generations	7.65511806759212	0.12	FALSE
18	Number of generations	8.01932799928529	0.12	FALSE
19	Number of generations	8.3859081186636	0.12	FALSE
20	Number of generations	8.75467424034304	0.12	FALSE
21	Number of generations	9.12544638422248	0.12	FALSE
22	Number of generations	9.49804941046003	0.12	FALSE
23	Number of generations	9.8723134798521	0.12	FALSE
24	Number of generations	10.2480743512482	0.12	FALSE
25	Number of generations	10.6251735252691	0.12	FALSE
26	Number of generations	11.003458244706	0.12	FALSE
27	Number of generations	11.3827813729233	0.12	FALSE
28	Number of generations	11.7630011465044	0.12	FALSE
29	Number of generations	12.1439808424709	0.12	FALSE
30	Number of generations	12.5255883454318	0.12	FALSE
30	Number of generations	12.5255883454318	0.12	FALSE
31	Number of generations	12.7108871076217	0.12	FALSE
32	Number of generations	12.859043608579	0.12	FALSE
33	Number of generations	12.9821290753424	0.12	FALSE
34	Number of generations	13.0874832289508	0.12	FALSE
35	Number of generations	13.1798261545004	0.12	FALSE
36	Number of generations	13.2623311724869	0.12	FALSE
37	Number of generations	13.3372103999602	0.12	FALSE
38	Number of generations	13.4060532423583	0.12	FALSE
39	Number of generations	13.4700310821263	0.12	FALSE
40	Number of generations	13.5300262142852	0.12	FALSE
41	Number of generations	13.5867159199506	0.12	FALSE
42	Number of generations	13.6406287602101	0.12	FALSE
43	Number of generations	13.6921832922627	0.12	FALSE
44	Number of generations	13.7417152891988	0.12	FALSE
45	Number of generations	13.7894972657618	0.12	FALSE
46	Number of generations	13.8357527254948	0.12	FALSE
47	Number of generations	13.8806667202893	0.12	FALSE
48	Number of generations	13.9243937942781	0.12	FALSE
49	Number of generations	13.9670640376015	0.12	FALSE
50	Number of generations	14.0087877536755	0.12	FALSE
51	Number of generations	14.0496590971869	0.12	FALSE
52	Number of generations	14.0897589381614	0.12	FALSE
53	Number of generations	14.1291571376452	0.12	FALSE
54	Number of generations	14.1679143713552	0.12	FALSE
55	Number of generations	14.20608360268	0.12	FALSE
56	Number of generations	14.2437112812495	0.12	FALSE
57	Number of generations	14.2808383249217	0.12	FALSE
58	Number of generations	14.3175009295051	0.12	FALSE
59	Number of generations	14.3537312404679	0.12	FALSE
60	Number of generations	14.3895579133139	0.12	FALSE
1	Number of generations	2.297916879976	0.082	FALSE
2	Number of generations	2.60065530177473	0.082	FALSE
3	Number of generations	2.90818098563183	0.082	FALSE
4	Number of generations	3.2204388736984	0.082	FALSE
5	Number of generations	3.53735390760435	0.082	FALSE
6	Number of generations	3.85883208444918	0.082	FALSE
7	Number of generations	4.18476176246827	0.082	FALSE
8	Number of generations	4.5150151842328	0.082	FALSE
9	Number of generations	4.84945016903406	0.082	FALSE
10	Number of generations	5.1879119286371	0.082	FALSE
11	Number of generations	5.53023495818013	0.082	FALSE
12	Number of generations	5.87624495662498	0.082	FALSE
13	Number of generations	6.22576073724313	0.082	FALSE
14	Number of generations	6.57859608106758	0.082	FALSE
15	Number of generations	6.93456150359063	0.082	FALSE
16	Number of generations	7.29346590688031	0.082	FALSE
17	Number of generations	7.65511806759212	0.082	FALSE
18	Number of generations	8.01932799928529	0.082	FALSE
19	Number of generations	8.3859081186636	0.082	FALSE
20	Number of generations	8.75467424034304	0.082	FALSE
21	Number of generations	9.12544638422248	0.082	FALSE
22	Number of generations	9.49804941046003	0.082	FALSE
23	Number of generations	9.8723134798521	0.082	FALSE
24	Number of generations	10.2480743512482	0.082	FALSE
25	Number of generations	10.6251735252691	0.082	FALSE
26	Number of generations	11.003458244706	0.082	FALSE
27	Number of generations	11.3827813729233	0.082	FALSE
28	Number of generations	11.7630011465044	0.082	FALSE
29	Number of generations	12.1439808424709	0.082	FALSE
30	Number of generations	12.5255883454318	0.082	FALSE
30	Number of generations	12.5255883454318	0.082	FALSE
31	Number of generations	12.7030841714801	0.082	FALSE
32	Number of generations	12.8422362746249	0.082	FALSE
33	Number of generations	12.9556796018748	0.082	FALSE
34	Number of generations	13.0510369397982	0.082	FALSE
35	Number of generations	13.1331802184557	0.082	FALSE
36	Number of generations	13.2053687379149	0.082	FALSE
37	Number of generations	13.2698652399504	0.082	FALSE
38	Number of generations	13.328290154853	0.082	FALSE
39	Number of generations	13.3818341246304	0.082	FALSE
40	Number of generations	13.4313917939533	0.082	FALSE
41	Number of generations	13.4776484473686	0.082	FALSE
42	Number of generations	13.5211378927963	0.082	FALSE
43	Number of generations	13.5622821434623	0.082	FALSE
44	Number of generations	13.6014192564906	0.082	FALSE
45	Number of generations	13.6388232552853	0.082	FALSE
46	Number of generations	13.674718628373	0.082	FALSE
47	Number of generations	13.7092910585992	0.082	FALSE
48	Number of generations	13.7426954833221	0.082	FALSE
49	Number of generations	13.7750622255997	0.082	FALSE
50	Number of generations	13.8065017148958	0.082	FALSE
51	Number of generations	13.8371081618799	0.082	FALSE
52	Number of generations	13.8669624479762	0.082	FALSE
53	Number of generations	13.8961344187773	0.082	FALSE
54	Number of generations	13.9246847199654	0.082	FALSE
55	Number of generations	13.9526662787856	0.082	FALSE
56	Number of generations	13.9801255084024	0.082	FALSE
57	Number of generations	14.0071032937698	0.082	FALSE
58	Number of generations	14.0336358038877	0.082	FALSE
59	Number of generations	14.059755165083	0.082	FALSE
60	Number of generations	14.0854900222747	0.082	FALSE
1	Number of generations	2.297916879976	0.058	FALSE
2	Number of generations	2.60065530177473	0.058	FALSE
3	Number of generations	2.90818098563183	0.058	FALSE
4	Number of generations	3.2204388736984	0.058	FALSE
5	Number of generations	3.53735390760435	0.058	FALSE
6	Number of generations	3.85883208444918	0.058	FALSE
7	Number of generations	4.18476176246827	0.058	FALSE
8	Number of generations	4.5150151842328	0.058	FALSE
9	Number of generations	4.84945016903406	0.058	FALSE
10	Number of generations	5.1879119286371	0.058	FALSE
11	Number of generations	5.53023495818013	0.058	FALSE
12	Number of generations	5.87624495662498	0.058	FALSE
13	Number of generations	6.22576073724313	0.058	FALSE
14	Number of generations	6.57859608106758	0.058	FALSE
15	Number of generations	6.93456150359063	0.058	FALSE
16	Number of generations	7.29346590688031	0.058	FALSE
17	Number of generations	7.65511806759212	0.058	FALSE
18	Number of generations	8.01932799928529	0.058	FALSE
19	Number of generations	8.3859081186636	0.058	FALSE
20	Number of generations	8.75467424034304	0.058	FALSE
21	Number of generations	9.12544638422248	0.058	FALSE
22	Number of generations	9.49804941046003	0.058	FALSE
23	Number of generations	9.8723134798521	0.058	FALSE
24	Number of generations	10.2480743512482	0.058	FALSE
25	Number of generations	10.6251735252691	0.058	FALSE
26	Number of generations	11.003458244706	0.058	FALSE
27	Number of generations	11.3827813729233	0.058	FALSE
28	Number of generations	11.7630011465044	0.058	FALSE
29	Number of generations	12.1439808424709	0.058	FALSE
30	Number of generations	12.5255883454318	0.058	FALSE
30	Number of generations	12.5255883454318	0.058	FALSE
31	Number of generations	12.6976254748521	0.058	FALSE
32	Number of generations	12.8304899722203	0.058	FALSE
33	Number of generations	12.9372144905872	0.058	FALSE
34	Number of generations	13.0256191537523	0.058	FALSE
35	Number of generations	13.1006812177741	0.058	FALSE
36	Number of generations	13.165719057188	0.058	FALSE
37	Number of generations	13.2230300135472	0.058	FALSE
38	Number of generations	13.2742555801255	0.058	FALSE
39	Number of generations	13.3205994061299	0.058	FALSE
40	Number of generations	13.3629644204183	0.058	FALSE
41	Number of generations	13.4020412367893	0.058	FALSE
42	Number of generations	13.4383671223127	0.058	FALSE
43	Number of generations	13.4723663426222	0.058	FALSE
44	Number of generations	13.5043784188287	0.058	FALSE
45	Number of generations	13.5346783175664	0.058	FALSE
46	Number of generations	13.563491119287	0.058	FALSE
47	Number of generations	13.5910028621007	0.058	FALSE
48	Number of generations	13.6173686795391	0.058	FALSE
49	Number of generations	13.6427189832324	0.058	FALSE
50	Number of generations	13.667164219108	0.058	FALSE
51	Number of generations	13.6907985664775	0.058	FALSE
52	Number of generations	13.7137028443311	0.058	FALSE
53	Number of generations	13.7359468163425	0.058	FALSE
54	Number of generations	13.7575910347561	0.058	FALSE
55	Number of generations	13.7786883273243	0.058	FALSE
56	Number of generations	13.7992850053626	0.058	FALSE
57	Number of generations	13.8194218520755	0.058	FALSE
58	Number of generations	13.8391349363926	0.058	FALSE
59	Number of generations	13.85845628721	0.058	FALSE
60	Number of generations	13.8774144551797	0.058	FALSE
30	Relative decrease in generations	1	0.49	FALSE
30	Relative decrease in generations	1	0.058	FALSE
30	Relative decrease in generations	1	0.17	FALSE
30	Relative decrease in generations	1	1	FALSE
30	Relative decrease in generations	1	0.12	FALSE
30	Relative decrease in generations	1	0.34	FALSE
30	Relative decrease in generations	1	0.082	FALSE
30	Relative decrease in generations	1	0.7	FALSE
30	Relative decrease in generations	1	0.24	TRUE
31	Relative decrease in generations	0.983725201075072	0.058	FALSE
31	Relative decrease in generations	0.98862174429648	0.34	FALSE
31	Relative decrease in generations	0.985616853775768	0.17	FALSE
31	Relative decrease in generations	0.994785780315008	0.7	FALSE
31	Relative decrease in generations	1	1	FALSE
31	Relative decrease in generations	0.984752621704911	0.12	FALSE
31	Relative decrease in generations	0.984148103565671	0.082	FALSE
31	Relative decrease in generations	0.98685294747617	0.24	TRUE
31	Relative decrease in generations	0.991154635775545	0.49	FALSE
32	Relative decrease in generations	0.988783458207156	0.7	FALSE
32	Relative decrease in generations	0.975691084134103	0.34	FALSE
32	Relative decrease in generations	0.967559912093722	0.12	FALSE
32	Relative decrease in generations	0.966295268854446	0.082	FALSE
32	Relative decrease in generations	0.971965882789574	0.24	TRUE
32	Relative decrease in generations	0.969370615816287	0.17	FALSE
32	Relative decrease in generations	0.981049777274471	0.49	FALSE
32	Relative decrease in generations	0.965411435525318	0.058	FALSE
32	Relative decrease in generations	1	1	FALSE
33	Relative decrease in generations	0.947543375054189	0.082	FALSE
33	Relative decrease in generations	0.95225187542094	0.17	FALSE
33	Relative decrease in generations	0.961975794292054	0.34	FALSE
33	Relative decrease in generations	0.956236895698793	0.24	TRUE
33	Relative decrease in generations	0.98232825133496	0.7	FALSE
33	Relative decrease in generations	0.970271099810721	0.49	FALSE
33	Relative decrease in generations	0.946192886742663	0.058	FALSE
33	Relative decrease in generations	1	1	FALSE
33	Relative decrease in generations	0.949477818026543	0.12	FALSE
34	Relative decrease in generations	0.940195491033004	0.24	TRUE
34	Relative decrease in generations	0.959188477384753	0.49	FALSE
34	Relative decrease in generations	0.934834127110376	0.17	FALSE
34	Relative decrease in generations	0.926708751577097	0.058	FALSE
34	Relative decrease in generations	0.947940983932939	0.34	FALSE
34	Relative decrease in generations	0.975646358612203	0.7	FALSE
34	Relative decrease in generations	1	1	FALSE
34	Relative decrease in generations	0.931110076321659	0.12	FALSE
34	Relative decrease in generations	0.928517102066725	0.082	FALSE
35	Relative decrease in generations	0.948040887223186	0.49	FALSE
35	Relative decrease in generations	0.9338764835831	0.34	FALSE
35	Relative decrease in generations	1	1	FALSE
35	Relative decrease in generations	0.907332808806991	0.058	FALSE
35	Relative decrease in generations	0.912814264049588	0.12	FALSE
35	Relative decrease in generations	0.917460741830037	0.17	FALSE
35	Relative decrease in generations	0.968892446764145	0.7	FALSE
35	Relative decrease in generations	0.909583639056331	0.082	FALSE
35	Relative decrease in generations	0.924163837520379	0.24	TRUE
36	Relative decrease in generations	1	1	FALSE
36	Relative decrease in generations	0.894806040523342	0.12	FALSE
36	Relative decrease in generations	0.89096279985358	0.082	FALSE
36	Relative decrease in generations	0.962173135561811	0.7	FALSE
36	Relative decrease in generations	0.936984906754027	0.49	FALSE
36	Relative decrease in generations	0.908341413054975	0.24	TRUE
36	Relative decrease in generations	0.919965880609885	0.34	FALSE
36	Relative decrease in generations	0.888287646190339	0.058	FALSE
36	Relative decrease in generations	0.900341060573142	0.17	FALSE
37	Relative decrease in generations	0.872786146327903	0.082	FALSE
37	Relative decrease in generations	0.892852141929967	0.24	TRUE
37	Relative decrease in generations	0.906325991831872	0.34	FALSE
37	Relative decrease in generations	0.869705697805951	0.058	FALSE
37	Relative decrease in generations	0.88360295298245	0.17	FALSE
37	Relative decrease in generations	1	1	FALSE
37	Relative decrease in generations	0.877215575083651	0.12	FALSE
37	Relative decrease in generations	0.926123648085305	0.49	FALSE
37	Relative decrease in generations	0.955562073219919	0.7	FALSE
38	Relative decrease in generations	0.87777200858672	0.24	TRUE
38	Relative decrease in generations	0.867323193041001	0.17	FALSE
38	Relative decrease in generations	0.915524713432086	0.49	FALSE
38	Relative decrease in generations	0.85513063882677	0.082	FALSE
38	Relative decrease in generations	0.860119845838543	0.12	FALSE
38	Relative decrease in generations	0.851663831016569	0.058	FALSE
38	Relative decrease in generations	0.949109931145687	0.7	FALSE
38	Relative decrease in generations	1	1	FALSE
38	Relative decrease in generations	0.893030526908713	0.34	FALSE
39	Relative decrease in generations	0.905231686617967	0.49	FALSE
39	Relative decrease in generations	0.880124758527971	0.34	FALSE
39	Relative decrease in generations	0.851545746202432	0.17	FALSE
39	Relative decrease in generations	0.942851168476512	0.7	FALSE
39	Relative decrease in generations	0.83803856868188	0.082	FALSE
39	Relative decrease in generations	1	1	FALSE
39	Relative decrease in generations	0.834203738914311	0.058	FALSE
39	Relative decrease in generations	0.863145879734059	0.24	TRUE
39	Relative decrease in generations	0.843561911097694	0.12	FALSE
40	Relative decrease in generations	1	1	FALSE
40	Relative decrease in generations	0.827562842739571	0.12	FALSE
40	Relative decrease in generations	0.895271696230987	0.49	FALSE
40	Relative decrease in generations	0.817344523066272	0.058	FALSE
40	Relative decrease in generations	0.836293158985375	0.17	FALSE
40	Relative decrease in generations	0.936808708133401	0.7	FALSE
40	Relative decrease in generations	0.86763492109548	0.34	FALSE
40	Relative decrease in generations	0.821529877245708	0.082	FALSE
40	Relative decrease in generations	0.848998105663013	0.24	TRUE
41	Relative decrease in generations	0.855574384533855	0.34	FALSE
41	Relative decrease in generations	0.801090628078591	0.058	FALSE
41	Relative decrease in generations	0.805609956645048	0.082	FALSE
41	Relative decrease in generations	1	1	FALSE
41	Relative decrease in generations	0.812129331460415	0.12	FALSE
41	Relative decrease in generations	0.835339375737742	0.24	TRUE
41	Relative decrease in generations	0.930997217343592	0.7	FALSE
41	Relative decrease in generations	0.821573865430791	0.17	FALSE
41	Relative decrease in generations	0.885660492001215	0.49	FALSE
42	Relative decrease in generations	0.790274719604592	0.082	FALSE
42	Relative decrease in generations	0.797258644514571	0.12	FALSE
42	Relative decrease in generations	0.822171253473108	0.24	TRUE
42	Relative decrease in generations	0.925425447461337	0.7	FALSE
42	Relative decrease in generations	1	1	FALSE
42	Relative decrease in generations	0.807386978453406	0.17	FALSE
42	Relative decrease in generations	0.785436987162693	0.058	FALSE
42	Relative decrease in generations	0.876405925403864	0.49	FALSE
42	Relative decrease in generations	0.843947785150207	0.34	FALSE
43	Relative decrease in generations	0.793725492052748	0.17	FALSE
43	Relative decrease in generations	0.920097921497852	0.7	FALSE
43	Relative decrease in generations	0.867510370506804	0.49	FALSE
43	Relative decrease in generations	0.770372420940667	0.058	FALSE
43	Relative decrease in generations	0.809489233199159	0.24	TRUE
43	Relative decrease in generations	0.832753847097419	0.34	FALSE
43	Relative decrease in generations	0.782941921453919	0.12	FALSE
43	Relative decrease in generations	1	1	FALSE
43	Relative decrease in generations	0.775513956689648	0.082	FALSE
44	Relative decrease in generations	0.858972431337818	0.49	FALSE
44	Relative decrease in generations	0.755881918496831	0.058	FALSE
44	Relative decrease in generations	0.821987334396156	0.34	FALSE
44	Relative decrease in generations	0.76916639878474	0.12	FALSE
44	Relative decrease in generations	1	1	FALSE
44	Relative decrease in generations	0.797284830151117	0.24	TRUE
44	Relative decrease in generations	0.915016165101987	0.7	FALSE
44	Relative decrease in generations	0.780578453944944	0.17	FALSE
44	Relative decrease in generations	0.761313594970159	0.082	FALSE
45	Relative decrease in generations	0.811640416957003	0.34	FALSE
45	Relative decrease in generations	1	1	FALSE
45	Relative decrease in generations	0.755916928719409	0.12	FALSE
45	Relative decrease in generations	0.910179612148745	0.7	FALSE
45	Relative decrease in generations	0.747657234182173	0.082	FALSE
45	Relative decrease in generations	0.741948184755287	0.058	FALSE
45	Relative decrease in generations	0.785547025929224	0.24	TRUE
45	Relative decrease in generations	0.767932456643294	0.17	FALSE
45	Relative decrease in generations	0.850788158589127	0.49	FALSE
46	Relative decrease in generations	1	1	FALSE
46	Relative decrease in generations	0.905586273837505	0.7	FALSE
46	Relative decrease in generations	0.734527196769275	0.082	FALSE
46	Relative decrease in generations	0.774263274622548	0.24	TRUE
46	Relative decrease in generations	0.75577266707814	0.17	FALSE
46	Relative decrease in generations	0.743177021833887	0.12	FALSE
46	Relative decrease in generations	0.842951922303669	0.49	FALSE
46	Relative decrease in generations	0.801703632606952	0.34	FALSE
46	Relative decrease in generations	0.728552695013676	0.058	FALSE
47	Relative decrease in generations	0.721905248950537	0.082	FALSE
47	Relative decrease in generations	0.744083541143028	0.17	FALSE
47	Relative decrease in generations	0.792166569359737	0.34	FALSE
47	Relative decrease in generations	0.901233236545406	0.7	FALSE
47	Relative decrease in generations	0.83545704249276	0.49	FALSE
47	Relative decrease in generations	0.763420207402098	0.24	TRUE
47	Relative decrease in generations	0.715676417016329	0.058	FALSE
47	Relative decrease in generations	1	1	FALSE
47	Relative decrease in generations	0.730929566049627	0.12	FALSE
48	Relative decrease in generations	0.828296245229838	0.49	FALSE
48	Relative decrease in generations	0.732849318546495	0.17	FALSE
48	Relative decrease in generations	0.703300303429513	0.058	FALSE
48	Relative decrease in generations	0.783018349417786	0.34	FALSE
48	Relative decrease in generations	0.709773094260304	0.082	FALSE
48	Relative decrease in generations	1	1	FALSE
48	Relative decrease in generations	0.897117032136433	0.7	FALSE
48	Relative decrease in generations	0.719157321142552	0.12	FALSE
48	Relative decrease in generations	0.753004125433846	0.24	TRUE
49	Relative decrease in generations	0.77424797078143	0.34	FALSE
49	Relative decrease in generations	1	1	FALSE
49	Relative decrease in generations	0.893233912237647	0.7	FALSE
49	Relative decrease in generations	0.722054362668143	0.17	FALSE
49	Relative decrease in generations	0.707843255441225	0.12	FALSE
49	Relative decrease in generations	0.691405623412563	0.058	FALSE
49	Relative decrease in generations	0.698112707396765	0.082	FALSE
49	Relative decrease in generations	0.743001342309304	0.24	TRUE
49	Relative decrease in generations	0.821461991454292	0.49	FALSE
50	Relative decrease in generations	1	1	FALSE
50	Relative decrease in generations	0.696970774262281	0.12	FALSE
50	Relative decrease in generations	0.889580054320632	0.7	FALSE
50	Relative decrease in generations	0.765844549767311	0.34	FALSE
50	Relative decrease in generations	0.733398422492781	0.24	TRUE
50	Relative decrease in generations	0.679974184437351	0.058	FALSE
50	Relative decrease in generations	0.686906558889061	0.082	FALSE
50	Relative decrease in generations	0.814946716423093	0.49	FALSE
50	Relative decrease in generations	0.711683393727419	0.17	FALSE
51	Relative decrease in generations	0.686523863032296	0.12	FALSE
51	Relative decrease in generations	0.724182336200647	0.24	TRUE
51	Relative decrease in generations	0.668988468320709	0.058	FALSE
51	Relative decrease in generations	0.676137754146045	0.082	FALSE
51	Relative decrease in generations	0.808742993467785	0.49	FALSE
51	Relative decrease in generations	0.886151705319985	0.7	FALSE
51	Relative decrease in generations	0.701721637213137	0.17	FALSE
51	Relative decrease in generations	1	1	FALSE
51	Relative decrease in generations	0.757797482410269	0.34	FALSE
52	Relative decrease in generations	0.802843651864128	0.49	FALSE
52	Relative decrease in generations	1	1	FALSE
52	Relative decrease in generations	0.715340563116076	0.24	TRUE
52	Relative decrease in generations	0.692154920475998	0.17	FALSE
52	Relative decrease in generations	0.750096556264607	0.34	FALSE
52	Relative decrease in generations	0.676487178279389	0.12	FALSE
52	Relative decrease in generations	0.658431714952692	0.058	FALSE
52	Relative decrease in generations	0.665790120250404	0.082	FALSE
52	Relative decrease in generations	0.882945288854546	0.7	FALSE
53	Relative decrease in generations	0.797241852245476	0.49	FALSE
53	Relative decrease in generations	1	1	FALSE
53	Relative decrease in generations	0.666846094428242	0.12	FALSE
53	Relative decrease in generations	0.682969724955665	0.17	FALSE
53	Relative decrease in generations	0.74273201814787	0.34	FALSE
53	Relative decrease in generations	0.706861151685672	0.24	TRUE
53	Relative decrease in generations	0.648287962156437	0.058	FALSE
53	Relative decrease in generations	0.655848248733959	0.082	FALSE
53	Relative decrease in generations	0.879957475412712	0.7	FALSE
54	Relative decrease in generations	0.674153208518552	0.17	FALSE
54	Relative decrease in generations	0.735694611667144	0.34	FALSE
54	Relative decrease in generations	1	1	FALSE
54	Relative decrease in generations	0.698732748254652	0.24	TRUE
54	Relative decrease in generations	0.646297508997247	0.082	FALSE
54	Relative decrease in generations	0.791931132540266	0.49	FALSE
54	Relative decrease in generations	0.638542056382577	0.058	FALSE
54	Relative decrease in generations	0.877185226522821	0.7	FALSE
54	Relative decrease in generations	0.65758672099514	0.12	FALSE
55	Relative decrease in generations	0.728975590930087	0.34	FALSE
55	Relative decrease in generations	0.648695897343066	0.12	FALSE
55	Relative decrease in generations	0.637124039614807	0.082	FALSE
55	Relative decrease in generations	0.629179641531736	0.058	FALSE
55	Relative decrease in generations	0.665693204936532	0.17	FALSE
55	Relative decrease in generations	0.874625816828852	0.7	FALSE
55	Relative decrease in generations	1	1	FALSE
55	Relative decrease in generations	0.786905430046944	0.49	FALSE
55	Relative decrease in generations	0.690944602847951	0.24	TRUE
56	Relative decrease in generations	0.782159084406958	0.49	FALSE
56	Relative decrease in generations	0.640161170709468	0.12	FALSE
56	Relative decrease in generations	0.62831472327759	0.082	FALSE
56	Relative decrease in generations	1	1	FALSE
56	Relative decrease in generations	0.65757820615011	0.17	FALSE
56	Relative decrease in generations	0.722566715711554	0.34	FALSE
56	Relative decrease in generations	0.683486557114244	0.24	TRUE
56	Relative decrease in generations	0.620187131679322	0.058	FALSE
56	Relative decrease in generations	0.872276837686357	0.7	FALSE
57	Relative decrease in generations	0.619857150562655	0.082	FALSE
57	Relative decrease in generations	0.631970762696466	0.12	FALSE
57	Relative decrease in generations	0.676349019578253	0.24	TRUE
57	Relative decrease in generations	0.777686826270317	0.49	FALSE
57	Relative decrease in generations	0.611551672890202	0.058	FALSE
57	Relative decrease in generations	0.649797332496148	0.17	FALSE
57	Relative decrease in generations	0.716460233124071	0.34	FALSE
57	Relative decrease in generations	1	1	FALSE
57	Relative decrease in generations	0.870136186410958	0.7	FALSE
58	Relative decrease in generations	0.642340293157023	0.17	FALSE
58	Relative decrease in generations	0.624113526515359	0.12	FALSE
58	Relative decrease in generations	0.611739574840687	0.082	FALSE
58	Relative decrease in generations	0.603261096444188	0.058	FALSE
58	Relative decrease in generations	1	1	FALSE
58	Relative decrease in generations	0.710648847840376	0.34	FALSE
58	Relative decrease in generations	0.86820204227809	0.7	FALSE
58	Relative decrease in generations	0.773483753405493	0.49	FALSE
58	Relative decrease in generations	0.669522930389682	0.24	TRUE
59	Relative decrease in generations	0.635197339950164	0.17	FALSE
59	Relative decrease in generations	1	1	FALSE
59	Relative decrease in generations	0.603950861403361	0.082	FALSE
59	Relative decrease in generations	0.769545297299255	0.49	FALSE
59	Relative decrease in generations	0.595303866540121	0.058	FALSE
59	Relative decrease in generations	0.705125683992611	0.34	FALSE
59	Relative decrease in generations	0.866472832053175	0.7	FALSE
59	Relative decrease in generations	0.616578898085084	0.12	FALSE
59	Relative decrease in generations	0.662999718702143	0.24	TRUE
60	Relative decrease in generations	0.596480432548994	0.082	FALSE
60	Relative decrease in generations	0.628359216215665	0.17	FALSE
60	Relative decrease in generations	0.656771254441426	0.24	TRUE
60	Relative decrease in generations	0.765867181895921	0.49	FALSE
60	Relative decrease in generations	1	1	FALSE
60	Relative decrease in generations	0.60935684273313	0.12	FALSE
60	Relative decrease in generations	0.699884240484318	0.34	FALSE
60	Relative decrease in generations	0.864947186467712	0.7	FALSE
60	Relative decrease in generations	0.587669024208395	0.058	FALSE
1	Relative decrease in generations	1	0.24	TRUE
1	Relative decrease in generations	1	0.49	FALSE
1	Relative decrease in generations	1	0.082	FALSE
1	Relative decrease in generations	1	0.17	FALSE
1	Relative decrease in generations	1	1	FALSE
1	Relative decrease in generations	1	0.12	FALSE
1	Relative decrease in generations	1	0.7	FALSE
1	Relative decrease in generations	1	0.058	FALSE
1	Relative decrease in generations	1	0.34	FALSE
10	Relative decrease in generations	1	0.34	FALSE
10	Relative decrease in generations	1	0.12	FALSE
10	Relative decrease in generations	1	0.7	FALSE
10	Relative decrease in generations	1	1	FALSE
10	Relative decrease in generations	1	0.24	TRUE
10	Relative decrease in generations	1	0.17	FALSE
10	Relative decrease in generations	1	0.082	FALSE
10	Relative decrease in generations	1	0.49	FALSE
10	Relative decrease in generations	1	0.058	FALSE
11	Relative decrease in generations	1	0.12	FALSE
11	Relative decrease in generations	1	0.24	TRUE
11	Relative decrease in generations	1	0.7	FALSE
11	Relative decrease in generations	1	1	FALSE
11	Relative decrease in generations	1	0.49	FALSE
11	Relative decrease in generations	1	0.34	FALSE
11	Relative decrease in generations	1	0.082	FALSE
11	Relative decrease in generations	1	0.058	FALSE
11	Relative decrease in generations	1	0.17	FALSE
12	Relative decrease in generations	1	0.24	TRUE
12	Relative decrease in generations	1	0.49	FALSE
12	Relative decrease in generations	1	0.082	FALSE
12	Relative decrease in generations	1	0.058	FALSE
12	Relative decrease in generations	1	0.7	FALSE
12	Relative decrease in generations	1	0.17	FALSE
12	Relative decrease in generations	1	1	FALSE
12	Relative decrease in generations	1	0.34	FALSE
12	Relative decrease in generations	1	0.12	FALSE
13	Relative decrease in generations	1	0.49	FALSE
13	Relative decrease in generations	1	0.058	FALSE
13	Relative decrease in generations	1	1	FALSE
13	Relative decrease in generations	1	0.24	TRUE
13	Relative decrease in generations	1	0.12	FALSE
13	Relative decrease in generations	1	0.082	FALSE
13	Relative decrease in generations	1	0.17	FALSE
13	Relative decrease in generations	1	0.34	FALSE
13	Relative decrease in generations	1	0.7	FALSE
14	Relative decrease in generations	1	1	FALSE
14	Relative decrease in generations	1	0.17	FALSE
14	Relative decrease in generations	1	0.12	FALSE
14	Relative decrease in generations	1	0.49	FALSE
14	Relative decrease in generations	1	0.34	FALSE
14	Relative decrease in generations	1	0.24	TRUE
14	Relative decrease in generations	1	0.7	FALSE
14	Relative decrease in generations	1	0.082	FALSE
14	Relative decrease in generations	1	0.058	FALSE
15	Relative decrease in generations	1	0.12	FALSE
15	Relative decrease in generations	1	0.34	FALSE
15	Relative decrease in generations	1	0.24	TRUE
15	Relative decrease in generations	1	1	FALSE
15	Relative decrease in generations	1	0.7	FALSE
15	Relative decrease in generations	1	0.082	FALSE
15	Relative decrease in generations	1	0.49	FALSE
15	Relative decrease in generations	1	0.058	FALSE
15	Relative decrease in generations	1	0.17	FALSE
16	Relative decrease in generations	1	0.7	FALSE
16	Relative decrease in generations	1	0.34	FALSE
16	Relative decrease in generations	1	0.082	FALSE
16	Relative decrease in generations	1	0.24	TRUE
16	Relative decrease in generations	1	0.058	FALSE
16	Relative decrease in generations	1	0.49	FALSE
16	Relative decrease in generations	1	0.17	FALSE
16	Relative decrease in generations	1	1	FALSE
16	Relative decrease in generations	1	0.12	FALSE
17	Relative decrease in generations	1	0.7	FALSE
17	Relative decrease in generations	1	0.058	FALSE
17	Relative decrease in generations	1	0.49	FALSE
17	Relative decrease in generations	1	0.17	FALSE
17	Relative decrease in generations	1	0.24	TRUE
17	Relative decrease in generations	1	1	FALSE
17	Relative decrease in generations	1	0.12	FALSE
17	Relative decrease in generations	1	0.082	FALSE
17	Relative decrease in generations	1	0.34	FALSE
18	Relative decrease in generations	1	0.17	FALSE
18	Relative decrease in generations	1	0.12	FALSE
18	Relative decrease in generations	1	1	FALSE
18	Relative decrease in generations	1	0.34	FALSE
18	Relative decrease in generations	1	0.058	FALSE
18	Relative decrease in generations	1	0.082	FALSE
18	Relative decrease in generations	1	0.24	TRUE
18	Relative decrease in generations	1	0.49	FALSE
18	Relative decrease in generations	1	0.7	FALSE
19	Relative decrease in generations	1	0.12	FALSE
19	Relative decrease in generations	1	0.34	FALSE
19	Relative decrease in generations	1	0.082	FALSE
19	Relative decrease in generations	1	0.24	TRUE
19	Relative decrease in generations	1	0.49	FALSE
19	Relative decrease in generations	1	0.058	FALSE
19	Relative decrease in generations	1	0.7	FALSE
19	Relative decrease in generations	1	1	FALSE
19	Relative decrease in generations	1	0.17	FALSE
2	Relative decrease in generations	1	0.24	TRUE
2	Relative decrease in generations	1	0.12	FALSE
2	Relative decrease in generations	1	0.082	FALSE
2	Relative decrease in generations	1	0.17	FALSE
2	Relative decrease in generations	1	0.058	FALSE
2	Relative decrease in generations	1	1	FALSE
2	Relative decrease in generations	1	0.7	FALSE
2	Relative decrease in generations	1	0.49	FALSE
2	Relative decrease in generations	1	0.34	FALSE
20	Relative decrease in generations	1	0.24	TRUE
20	Relative decrease in generations	1	0.7	FALSE
20	Relative decrease in generations	1	0.17	FALSE
20	Relative decrease in generations	1	0.082	FALSE
20	Relative decrease in generations	1	0.34	FALSE
20	Relative decrease in generations	1	1	FALSE
20	Relative decrease in generations	1	0.12	FALSE
20	Relative decrease in generations	1	0.49	FALSE
20	Relative decrease in generations	1	0.058	FALSE
21	Relative decrease in generations	1	0.49	FALSE
21	Relative decrease in generations	1	0.24	TRUE
21	Relative decrease in generations	1	1	FALSE
21	Relative decrease in generations	1	0.058	FALSE
21	Relative decrease in generations	1	0.7	FALSE
21	Relative decrease in generations	1	0.082	FALSE
21	Relative decrease in generations	1	0.34	FALSE
21	Relative decrease in generations	1	0.17	FALSE
21	Relative decrease in generations	1	0.12	FALSE
22	Relative decrease in generations	1	0.17	FALSE
22	Relative decrease in generations	1	0.058	FALSE
22	Relative decrease in generations	1	0.082	FALSE
22	Relative decrease in generations	1	1	FALSE
22	Relative decrease in generations	1	0.49	FALSE
22	Relative decrease in generations	1	0.7	FALSE
22	Relative decrease in generations	1	0.12	FALSE
22	Relative decrease in generations	1	0.34	FALSE
22	Relative decrease in generations	1	0.24	TRUE
23	Relative decrease in generations	1	0.082	FALSE
23	Relative decrease in generations	1	0.12	FALSE
23	Relative decrease in generations	1	0.49	FALSE
23	Relative decrease in generations	1	0.058	FALSE
23	Relative decrease in generations	1	0.34	FALSE
23	Relative decrease in generations	1	1	FALSE
23	Relative decrease in generations	1	0.17	FALSE
23	Relative decrease in generations	1	0.24	TRUE
23	Relative decrease in generations	1	0.7	FALSE
24	Relative decrease in generations	1	0.34	FALSE
24	Relative decrease in generations	1	1	FALSE
24	Relative decrease in generations	1	0.17	FALSE
24	Relative decrease in generations	1	0.24	TRUE
24	Relative decrease in generations	1	0.12	FALSE
24	Relative decrease in generations	1	0.082	FALSE
24	Relative decrease in generations	1	0.7	FALSE
24	Relative decrease in generations	1	0.49	FALSE
24	Relative decrease in generations	1	0.058	FALSE
25	Relative decrease in generations	1	0.24	TRUE
25	Relative decrease in generations	1	0.7	FALSE
25	Relative decrease in generations	1	0.082	FALSE
25	Relative decrease in generations	1	0.34	FALSE
25	Relative decrease in generations	1	0.49	FALSE
25	Relative decrease in generations	1	1	FALSE
25	Relative decrease in generations	1	0.058	FALSE
25	Relative decrease in generations	1	0.17	FALSE
25	Relative decrease in generations	1	0.12	FALSE
26	Relative decrease in generations	1	0.7	FALSE
26	Relative decrease in generations	1	0.49	FALSE
26	Relative decrease in generations	1	0.058	FALSE
26	Relative decrease in generations	1	0.082	FALSE
26	Relative decrease in generations	1	0.17	FALSE
26	Relative decrease in generations	1	1	FALSE
26	Relative decrease in generations	1	0.34	FALSE
26	Relative decrease in generations	1	0.12	FALSE
26	Relative decrease in generations	1	0.24	TRUE
27	Relative decrease in generations	1	0.49	FALSE
27	Relative decrease in generations	1	0.058	FALSE
27	Relative decrease in generations	1	1	FALSE
27	Relative decrease in generations	1	0.12	FALSE
27	Relative decrease in generations	1	0.082	FALSE
27	Relative decrease in generations	1	0.24	TRUE
27	Relative decrease in generations	1	0.17	FALSE
27	Relative decrease in generations	1	0.34	FALSE
27	Relative decrease in generations	1	0.7	FALSE
28	Relative decrease in generations	1	0.058	FALSE
28	Relative decrease in generations	1	1	FALSE
28	Relative decrease in generations	1	0.12	FALSE
28	Relative decrease in generations	1	0.34	FALSE
28	Relative decrease in generations	1	0.24	TRUE
28	Relative decrease in generations	1	0.7	FALSE
28	Relative decrease in generations	1	0.49	FALSE
28	Relative decrease in generations	1	0.17	FALSE
28	Relative decrease in generations	1	0.082	FALSE
29	Relative decrease in generations	1	0.12	FALSE
29	Relative decrease in generations	1	0.24	TRUE
29	Relative decrease in generations	1	0.7	FALSE
29	Relative decrease in generations	1	0.49	FALSE
29	Relative decrease in generations	1	0.058	FALSE
29	Relative decrease in generations	1	0.082	FALSE
29	Relative decrease in generations	1	0.34	FALSE
29	Relative decrease in generations	1	0.17	FALSE
29	Relative decrease in generations	1	1	FALSE
3	Relative decrease in generations	1	0.082	FALSE
3	Relative decrease in generations	1	0.058	FALSE
3	Relative decrease in generations	1	0.17	FALSE
3	Relative decrease in generations	1	0.34	FALSE
3	Relative decrease in generations	1	1	FALSE
3	Relative decrease in generations	1	0.12	FALSE
3	Relative decrease in generations	1	0.24	TRUE
3	Relative decrease in generations	1	0.49	FALSE
3	Relative decrease in generations	1	0.7	FALSE
30	Relative decrease in generations	1	0.24	TRUE
30	Relative decrease in generations	1	0.082	FALSE
30	Relative decrease in generations	1	0.7	FALSE
30	Relative decrease in generations	1	0.17	FALSE
30	Relative decrease in generations	1	0.49	FALSE
30	Relative decrease in generations	1	0.058	FALSE
30	Relative decrease in generations	1	0.34	FALSE
30	Relative decrease in generations	1	1	FALSE
30	Relative decrease in generations	1	0.12	FALSE
4	Relative decrease in generations	1	0.082	FALSE
4	Relative decrease in generations	1	1	FALSE
4	Relative decrease in generations	1	0.24	TRUE
4	Relative decrease in generations	1	0.17	FALSE
4	Relative decrease in generations	1	0.34	FALSE
4	Relative decrease in generations	1	0.058	FALSE
4	Relative decrease in generations	1	0.7	FALSE
4	Relative decrease in generations	1	0.49	FALSE
4	Relative decrease in generations	1	0.12	FALSE
5	Relative decrease in generations	1	0.24	TRUE
5	Relative decrease in generations	1	0.12	FALSE
5	Relative decrease in generations	1	0.058	FALSE
5	Relative decrease in generations	1	0.082	FALSE
5	Relative decrease in generations	1	0.34	FALSE
5	Relative decrease in generations	1	1	FALSE
5	Relative decrease in generations	1	0.7	FALSE
5	Relative decrease in generations	1	0.49	FALSE
5	Relative decrease in generations	1	0.17	FALSE
6	Relative decrease in generations	1	0.49	FALSE
6	Relative decrease in generations	1	0.082	FALSE
6	Relative decrease in generations	1	1	FALSE
6	Relative decrease in generations	1	0.12	FALSE
6	Relative decrease in generations	1	0.7	FALSE
6	Relative decrease in generations	1	0.24	TRUE
6	Relative decrease in generations	1	0.058	FALSE
6	Relative decrease in generations	1	0.17	FALSE
6	Relative decrease in generations	1	0.34	FALSE
7	Relative decrease in generations	1	0.082	FALSE
7	Relative decrease in generations	1	0.7	FALSE
7	Relative decrease in generations	1	1	FALSE
7	Relative decrease in generations	1	0.24	TRUE
7	Relative decrease in generations	1	0.17	FALSE
7	Relative decrease in generations	1	0.34	FALSE
7	Relative decrease in generations	1	0.49	FALSE
7	Relative decrease in generations	1	0.058	FALSE
7	Relative decrease in generations	1	0.12	FALSE
8	Relative decrease in generations	1	0.082	FALSE
8	Relative decrease in generations	1	0.7	FALSE
8	Relative decrease in generations	1	1	FALSE
8	Relative decrease in generations	1	0.49	FALSE
8	Relative decrease in generations	1	0.17	FALSE
8	Relative decrease in generations	1	0.34	FALSE
8	Relative decrease in generations	1	0.24	TRUE
8	Relative decrease in generations	1	0.058	FALSE
8	Relative decrease in generations	1	0.12	FALSE
9	Relative decrease in generations	1	0.17	FALSE
9	Relative decrease in generations	1	0.058	FALSE
9	Relative decrease in generations	1	0.34	FALSE
9	Relative decrease in generations	1	0.082	FALSE
9	Relative decrease in generations	1	0.12	FALSE
9	Relative decrease in generations	1	0.7	FALSE
9	Relative decrease in generations	1	1	FALSE
9	Relative decrease in generations	1	0.24	TRUE
9	Relative decrease in generations	1	0.49	FALSE
