# Supplementary material for: Molecular benchmarks of a SARS-CoV-2 epidemic
Source: Nat Commun. 2021 Jun 15;12:3633. doi: 10.1038/s41467-021-23883-6 (PMC8206085; doi:10.1038/s41467-021-23883-6)
Supplement: Supplementary file 8 — Source Data behind figures [file 41467_2021_23883_MOESM8_ESM.zip › Source_data/Supplementary_Figure_1_panel_A.tsv]

Ct	Egene_LUH_CT
32.41	34
21.7	21
25.82	22
21.72	23
21.59	26
18.34	19
33.44	35
29.92	31
20.86	22
21.86	25
24.49	26
27.04	32
27.1	32
25.2	27
20.57	22
24.75	30
26.81	29
25.12	30
19.95	24
36.01	35
16.94	17
19.43	23
34.21	40
32.29	34
31.58	37
28.16	33
29.83	34
22.3	24
18.98	20
31.12	34
20.7	21
24.76	19
24.6	25
20.5	22
21.79	23
19.98	21
28.31	29
19.64	20
18	16
37.48	34
22.73	23
30.74	31
16.97	16
25.21	16
24.83	23
25.56	24
20.84	17
19.23	18
28.5	26
35.37	36
20.68	21
19.85	20
35.38	36
22.89	21
19.21	20
28.21	21
19.36	20
26.92	27
22.02	22
20.41	21
27.03	29
25.2	28
17.09	22
20.82	22
22.04	23
20.11	21
37.28	30
25.35	30
23.52	23
25.72	20
23.24	26
25.15	26
20.68	23
24.51	25
22.02	23
17.04	18
22.19	23
27.91	21
24.12	23
28.65	32
20.6	22
22.68	24
20.62	21
36.82	35
16.74	15
26.56	33
22.67	26
26.69	31
23.84	25
17.42	19
18.76	17
19.73	20
20.97	21
26.84	29
37.96	37
35.74	36
32.97	32
22.78	22
28.52	26
25.3	24
21.73	21
22.27	22
26.81	27
19.5	20
26.06	26
24.79	25
23.68	23
14.98	15
32.84	33
32.19	33
21.5	22
24.61	25
22.16	22
28.4	28
27.2	27
27.87	27
18.74	18
29.92	30
22.24	22
17.96	18
29.63	29
31.76	31
24.71	24
36.08	36
27.3	27
26.45	26
18.07	18
27.25	27
32.38	32
22.45	22
24.51	25
20.14	20
34.04	33
18.89	19
28.7	28
23.62	23
29.91	30
19.25	19
20.79	21
26.1	26
23.44	23
33.62	32
23.56	23
22.92	23
31.58	31
21.36	21
37.65	37
27.67	28
26.01	26
19.72	20
24.31	24
21.55	21
30.45	30
17.76	18
34.57	34
16.3	16
28.43	28
33.29	33
24.07	26
25.15	25
20.82	21
19.42	19
16.59	17
22.94	22
21.96	22
23.77	34
32.22	32
22.76	23
34.68	35
28.18	28
24.63	25
19.55	20
22.2	22
32.54	33
18.53	18
26.58	26
25.85	26
33.5	33
26.76	27
26.92	27
18.69	19
15.26	15
20.04	20
29.47	29
28.84	29
19.33	19
18.14	18
34.44	34
31.41	31
22.82	23
29.02	29
25.43	25
21.92	21
25.85	25
28.97	28
26.07	25
24.68	24
22.53	23
22.68	23
25.07	25
27.35	27
24.14	24
29.17	29
21.39	21
35.3	35
32.07	32
17.29	17
30.68	30
28.87	29
30.93	31
28.05	28
34.59	34
30.13	30
14.48	14
22.28	22
21.73	22
24.45	24
16.07	16
16.19	16
18.63	18
17.39	17
22.72	23
33.69	33
35.72	35
26.98	27
28.3	28
15.92	16
31.3	31
22.98	23
14.71	15
34.96	35
22.2	22
17.93	18
34.29	34
26.46	26
24.49	24
35.39	33
27.14	27
