# Supplementary material for: Molecular benchmarks of a SARS-CoV-2 epidemic
Source: Nat Commun. 2021 Jun 15;12:3633. doi: 10.1038/s41467-021-23883-6 (PMC8206085; doi:10.1038/s41467-021-23883-6)
Supplement: Supplementary file 8 — Source Data behind figures [file 41467_2021_23883_MOESM8_ESM.zip › Source_data/Supplementary_Figure_1_panel_B.tsv]

CtAverage	reads_mapped_norm
17.66	0.99820309975146
26	0.993380178635598
30	0.845181967571899
23	0.996685783451973
25	0.985559410404943
21	0.998508746773731
30	0.924156899115724
24	0.994272884058443
19	0.995677894736842
21	0.995054313957893
27	0.959652798978657
35	0.00579941473796222
22	0.994149420575137
29	0.376159324153285
32	0.860433391048848
29	0.567715724139633
18	0.994471505181755
28	0.874306468961036
33	0.775351469782728
17	0.998122401778076
23	0.995190003340612
24	0.974864279200808
26	0.99396073593577
24	0.987852120478012
33	0.599279715433402
35	0.101650162726308
24	0.989896486108596
16	0.987568818300182
16	0.998014192753399
27	0.96932688674081
17	0.997371994385451
20	0.993118812500782
25	0.971908316781956
22	0.994964558877709
25	0.927892328088772
22	0.993562640933811
25	0.98686204512424
29	0.000190693327409966
27	0.995536051948197
26	0.97049443179882
31	0.698320282440049
18	0.995618065336127
30	0.924105374145313
19	0.996892068754908
33	0.0433954303103144
25	0.990873172288229
22	0.99619471036057
20	0.996583410437504
21	0.99689450966435
24	0.997614756838409
29	0.920776850535643
21	0.997529638271062
31	0.894137427058278
23	0.99701947956107
23	0.992973962263285
19	0.997946848486281
20	0.998202397714379
19	0.998498224860261
27	0.996331787003922
29	0.984517916711503
32	0.920592739499955
23	0.997923063980146
26	0.990795914601717
31	0.864198112929556
18	0.997559249894417
31	0.924858757062147
36	0.477848924855264
33	0.95812921737085
19	0.996759838028349
24	0.997594748845365
21	0.994295185750957
24	0.994539239830642
23	0.997992552871878
25	0.904500619067272
35	0.292107785063725
34	0.181542334287326
21	0.996483512120468
26	0.840993239853809
33	0.844012193003994
27	0.990543388099764
26	0.991084977985897
21	0.997607003106216
32	0.519693523285047
20	0.998410789629184
26	0.995362700088952
25	0.996615628259694
25	0.995136733468726
29	0.92039277935514
22	0.997742160406613
26	0.99565513136638
23	0.997394793551548
26	0.992882875860409
32	0.536124774062715
19.7	0.995760360019618
36.4	0.127770543125107
27.01	0.7038654507737
27.46	0.357218932390406
21.3	0.997736987245777
26.91	0.801025842844025
17.88	0.997754434520065
28.98	0.15354719957928
21.05	0.992685004568014
26.24	0.985833967405377
25.98	0.982100812771076
16.5	0.997840621825312
17.28	0.998016936189312
25.96	0.887043684214398
29.44	0.256352161071375
21.05	0.997644265695244
27.99	0.811161083322825
18.5	0.995053093662322
17.12	0.997730522912392
24.63	0.988508152932265
18.56	0.998401426798498
25.16	0.948975216356957
18.4	0.998250821218778
23.74	0.982451346679306
24.54	0.995263579330914
22.47	0.970477717724852
27.9	0.73825831702544
20.04	0.994412998433315
20.45	0.996728362935977
25.85	0.986342237584026
20.3	0.995789925838522
25.46	0.932971151531823
28.29	0.394688139514192
23.95	0.945437519368704
16.97	0.997827184502328
17.86	0.998246153008567
29.87	0.929471590323305
28.11	0.903380258634801
20.7	0.993103759534233
17.68	0.995776632133278
20.99	0.989573660235946
29.71	0.000595443067033976
16.28	0.9939415691623
17.84	0.998117167854694
23.08	0.996575329175867
23.02	0.994117288793829
17.46	0.997094629520703
29.55	0.025849534169853
29.06	0.687775079678252
26.84	0.891723069433913
27.2	0.988170096945719
29.37	0.748621251433054
29.55	0.899611893521377
26.53	0.93327700757663
27.93	0.453233605883496
27.06	0.826290881815142
14.37	0.998603727392491
28.62	0.391276304945406
22.19	0.997884448113694
25.01	0.990693143675328
23.19	0.986667405977107
18.04	0.998213961576644
28.22	0.868471652120312
26.04	0.989917704273024
22.47	0.99527428735906
20.52	0.996942663978291
16.52	0.997423266510152
22.93	0.997898710269842
25.22	0.993961162769583
19.24	0.998320131210397
25.25	0.968408010042018
23.51	0.561473278171855
16.74	0.997902270483712
18.96	0.998461370807041
26.4	0.842100237617439
17.56	0.984452099571041
23.61	0.982165127468667
18.72	0.998208859405093
24.58	0.597729143035075
18.37	0.998650718701615
27.42	0.757253926256168
24.17	0.988362867894855
23.48	0.922993833475848
17.07	0.998895882368498
17.32	0.995494211971062
24	0.904279542136361
19.65	0.997399197452635
18.31	0.997651666604387
16.77	0.997548780820476
28.49	0.966750180127071
29.37	0.0916441762118282
28.49	0.514552532539657
23.02	0.993691784676521
28.92	0.59462490514341
29.86	0.0785619079693199
24.3	0.987751675731698
24.38	0.934242593829545
33	0.96407306359175
31	0.99143644462749
21	0.992534140453284
24	0.989336926529107
21	0.985247984895795
24	0.994512389800261
27	0.988713378464585
18	0.980297686157283
20	0.990708807037633
27	0.987119465518008
23	0.99271358945903
24	0.979266572637518
25	0.982263115623359
31	0.994283295796363
16	0.989549931530735
29	0.971470607830509
25	0.990448505861336
32	0.566669019660801
19	0.995284230288968
30	0.981423849957625
28	0.968849242638379
32	0.887477748513965
34	0.665987827352836
29	0.957919328458619
33	0.749107547291905
18	0.994311834829244
18	0.990918322160974
25	0.994149215861384
21	0.990215306543774
26	0.98980950386071
27	0.960892279625176
30	0.82785647828023
19	0.994749271864447
23	0.994976657408246
27	0.959672299646301
35	0.0222056707147726
31	0.146890994128403
21	0.991275939590457
37	0.435389576144771
30	0.858855446830218
17	0.995946910517568
27	0.98843319955615
28	0.846083884450221
22	0.995337991074695
28	0.954381916718534
15	0.996267685753362
25	0.983139180385739
26	0.977985886609294
23	0.996078651055963
30	0.888050398654697
25	0.989696510509716
21	0.995099922881426
22	0.997439250797948
28	0.914294334764812
23	0.993648152755318
29	0.896026069348096
30	0.808071803953496
25	0.997806403156872
19	0.998146024366537
32	0.930306185066571
22	0.996171710871849
29	0.808085372364669
34	0.428307933182397
27	0.982423643613126
34	0.207695342926249
21	0.997005302088106
33	0.736768075595494
22	0.989334111711769
27	0.983458099136654
34	0.696051739220177
35	0.366473400687969
22	0.996981289916522
26	0.991487944416572
30	0.935427944869481
26	0.958357197403589
20	0.997930720486312
32	0.754894074747016
26	0.980801135910646
35	0.249911698665388
35	0.0522414044407016
24	0.965006053864333
19	0.997982849969147
25	0.963399470499067
35	0.97884473158182
27	0.984200077012481
30	0.959620931562399
26	0.982120819868505
29	0.956496044857968
35	0.224185153128372
27	0.901675202329142
27	0.984065670861821
21	0.995713646376912
22	0.996703941263329
28	0.930874495755544
33	0.971724297524326
34	0.924526065630565
21	0.996902570559923
21	0.998045765015267
20	0.954009837996595
24	0.997369477210861
27	0.980771856410331
16.91	0.997590200390624
26.68	0.205677203995715
14.14	0.995862428033422
23.74	0.969516462445236
18.27	0.997744549553723
17.35	0.99765948314261
30.93	0.33080286383556
22.76	0.994259158009841
28.29	0.581317767779732
21.48	0.382278690711629
30.42	0.0123843980133585
29.33	0.173814799526465
31.45	0.00328841709428493
29.62	0.0788767503416416
31.69	0.0094847997568974
30.34	0.0783595091324924
31.09	0.215527011711371
29.49	0.154915858896425
31.52	0.0277888068134716
25.49	0.357675299661616
25.57	0.254371758525896
29.61	0.157154543166373
30.87	0.00421940928270042
25.41	0.209026465428845
31	0.0198485134977892
17.05	0.905672649895881
21.28	0.989841537107805
30.67	0.227214236221858
31.82	0.113861386138614
29.51	0.0582872960960818
31.21	0.000373789633567496
31.82	0.110793689100727
28.53	0.000130397605814451
29.19	0.0990029359465313
27.48	0.934603826918061
22.62	0.982893113060056
22.03	0.985409383440678
30.81	0.195615887942939
30.23	0.43860307552518
30.55	0.0354167078335672
20.21	0.998346346217695
27.74	0.765223306228251
21.75	0.997990248371462
18.98	0.938055926265637
27.18	0.652461608944845
28.66	0.0505799410635965
27.08	0.33900962766141
29.36	0.0378729263654842
28.78	0.125135425921552
26.67	0.415842761166274
22.22	0.990147079345235
22.52	0.986383858169685
30.95	0.0256011442746259
27.33	0.454370269108824
24.96	0.974874415657647
32	0.919661528962593
35	0.115943995999714
20	0.997024457990636
19	0.996957336765364
33	0.66115459439895
32	0.727705784624679
32	0.411321277201295
19	0.995901717427397
21	0.00215984723483936
23	0.996455112937129
26	0.979559112925134
30	0.938696857507088
20	0.992885843940359
28	0.992537066728376
36	0.000242516867505714
23	0.996821701253376
29	0.969527246743421
17	0.998633081738733
35	0.021776752235362
17	0.997912470342963
35	0.0106829241009005
19	0.990996701191317
22	0.997018358969732
33	0.660434505374385
38	0.0304068444855307
32	0.273814011938423
17	0.998690677738554
17	0.995065916142823
21	0.998501516757428
36	0.000425755315539109
24	0.996100709181926
27	0.979905208495661
28	0.865820380776475
29	0.554702477021815
29	0.917557421049985
33	0.287815192208201
24	0.996273172289433
28	0.951929453897753
35	0.000176594882126755
27	0.992970694189815
34	0.444088406125066
18	0.995368904470119
33	0.129552485710901
27	0.950485526895177
29	0.956519662839844
25	0.992009329681942
30	0.86487337826398
25	0.990235345689285
24	0.982617566725436
26	0.990336913357608
30	0.937516293936955
20	0.99165386833072
31	0.734848546320564
31	0.948525253113705
31	0.308143733896785
18	0.990842700645369
22	0.997685659642298
26	0.751656808233763
23	0.995627686808675
32	0.163720314911609
20	0.000246907162906747
23	0.0041793450465204
25	0.00321204677527733
33	0.0038619435705261
26	0.000531031289997549
23.48	0.997762385857072
29.17	0.957709661852059
34.62	0.252888800786315
36.3	0.071978590195092
21.35	0.990855976651266
23.91	0.996164104287254
22.36	0.996248672749925
23.795	0.992855117623136
18.67	0.995753832746551
34.22	0.878666550376399
30.46	0.977307662246307
21.43	0.995662248951473
23.43	0.958720120426684
25.245	0.982975567087081
25.55	0.995549970806996
22.94	0.996201326655591
31	0.968250322855507
20.49	0.988665572689391
38.09	0.808359849580561
15.85	0.995095133436082
29.52	0.987389345034217
29.55	0.938917132520006
31.58	0.852591641813583
19.5	0.997325376609666
19.88	0.9960241912712
26.1	0.976108452409236
21.285	0.988556633842833
27.375	0.966709685648793
27.905	0.992017653789571
27.56	0.995625043486525
21.975	0.993345851839573
28.31	0.968182585355496
35.505	0.274773004612298
16.97	0.996493737637223
21.215	0.996287988450657
37.105	0.0205910678606851
33.145	0.171216369281355
34.29	0.0846280187677517
30.58	0.979766868394055
31.915	0.822883285498607
23.15	0.906027375005077
19.49	0.996477906624155
32.56	0.912429139776507
20.85	0.995069411201532
21.88	0.998297871280718
24.8	0.991965873288205
21.25	0.963673109317191
22.395	0.995096874710764
20.49	0.99492092710617
28.655	0.988998583219016
19.82	0.996219077856511
17	0.9946729394808
35.74	0.00361226134341814
22.865	0.9935656213532
30.87	0.943495265541375
16.485	0.996273835007167
20.605	0.997321141930906
23.915	0.995184206900937
24.78	0.991941390606609
18.92	0.992866651888448
18.615	0.995779656580171
27.25	0.988585388711811
35.685	0.7367094471239
20.84	0.99174483759967
19.925	0.996041247261531
35.69	0.0959032464388401
21.945	0.976666917402209
19.605	0.996059512746224
24.605	0.996261601756851
19.68	0.992164190415153
26.96	0.988305801212526
22.01	0.995362315628498
20.705	0.992933350372502
24.84	0.994654977584437
28.015	0.989026134566018
26.6	0.993348542840433
19.545	0.995364124908453
21.41	0.991782691538099
22.52	0.997310991281368
20.555	0.988989047706606
33.64	0.835147824064653
27.675	0.937404727834316
23.26	0.970748904793595
22.86	0.979618090890877
31.77	0.396711904545041
24.62	0.989363243629404
25.575	0.989616305716294
21.84	0.996795616764791
24.755	0.991611017450135
22.51	0.994391007807774
17.52	0.997238613477553
22.595	0.986105229067537
24.455	0.995708683455571
23.56	0.99345017851347
19.07	0.997907115230073
30.325	0.983674443013215
29.17	0.98602188558072
21.3	0.994369186250633
23.34	0.996911213337362
20.81	0.997802615700027
20.58	0.998368802413744
33	0.026273381294964
35.91	0.343226426834097
15.87	0.998293817167945
29.78	0.993591214633353
24.335	0.953226014717948
28.845	0.980957081106838
24.42	0.996302681898771
18.21	0.944520258775308
17.88	0.997606017100906
19.865	0.99543414840752
20.985	0.98235756229313
27.92	0.977861257579983
26.22	0.994253114351154
17.5	0.996583730035147
16.66	0.99850007310381
28.5	0.990612638738394
23.71	0.998108179314389
22.6	0.994665857922717
30.22	0.778363085331885
32.4	0.698222408357473
23.33	0.982640896809356
25.79	0.992699464798409
35.93	0.0504499694935937
33.11	0.169825645075613
32	0.915523760041565
31	0.746152897752229
30	0.953034955778578
18	0.997501458780338
22	0.997359854682556
31	0.972118507636988
21	0.994671707194256
18	0.992073846008487
28	0.997437582128778
22	0.986342525949988
17	0.997009599655754
28	0.993978966477397
27	0.996424154367469
20	0.997097324817836
27	0.993391806071871
22	0.997543832701869
16	0.997394515002558
31	0.244299605112309
15	0.996049791461701
20	0.995534974136216
23	0.998173091387835
20	0.997751127551006
24	0.993858406860418
18	0.995585427629448
33	0.795691051642584
17	0.998723037978781
29	0.296148635571899
27	0.259965945512821
37	0.634357585610335
22	0.983986945684724
25	0.951703102410815
21	0.998772955401267
19	0.997730940158443
19	0.998234643943218
21	0.997100696346986
20	0.992502969824311
22	0.997987484127171
16	0.983231022334688
34	0.203421214871646
21	0.997496466747417
30	0.133928303584821
32	0.681936260360959
34	0.0600702889481845
35	0.39047423447442
32	0.891250239326058
23	0.997619956582162
27	0.996297788389191
24	0.989218397302222
29	0.967082126917019
18	0.997385508285312
33	0.959970249362009
26	0.996045095203526
19	0.994033710017238
21	0.994254352807594
19	0.997906290994787
21	0.997236022879204
24	0.99742621067515
23	0.997822133614959
25	0.972945763505339
18	0.994744771637781
18.77	0.99859067563018
21.9	0.998275414005054
18	0.996662213714707
23	0.988145048814505
19	0.995108938663513
19	0.994526934380813
25	0.990304524251963
19	0.995771050929078
29	0.962466323418756
28	0.987367455981483
21	0.996157081882945
23	0.995254703705226
23	0.995126502266165
19	0.994017271719217
27	0.987859576433002
21	0.990691912300321
19	0.981272062229463
23	0.993619788954238
33	0.818773519163763
19	0.992837154135547
22	0.995931335258663
33	0.713828419086241
29	0.968330298237151
25	0.99363997570044
35	0.0126401934960158
25	0.996410318812363
29	0.973092758165115
21	0.998029809350936
25	0.996969299854974
25	0.997969018324492
30	0.987769862101879
21	0.995794663206275
24	0.996055580146382
31	0.000258528407828563
22	0.997687138803823
25	0.992609522785176
33	0.952151581783365
35	0.000117221168764006
23	0.997111681643132
23	0.992521608635353
29	0.984218528111135
22	0.997529053564105
21	0.998217927294656
29	0.99209283796146
22	0.994655878944801
24	0.996511085911466
25	0.997531027016085
23	0.998178188551008
30	0.98186174965478
30	0.989344120716625
35	0.721164742715556
21	0.998170641274757
33	0.147349790186839
35	0.0589582849157459
27	0.975773153083874
21	0.998412085633984
21	0.99857224084365
21	0.994386699685247
25	0.99650843756614
28	0.952590499615216
25	0.996433745081534
25	0.997703875101623
19	0.997275775733435
23	0.996333903216894
19	0.997909584002272
19	0.998645500261063
20	0.997343251859724
22	0.995707542505634
25	0.994553339361525
29	0.968175445078382
29	0.974995935155187
25	0.996285613001341
23	0.996750195995868
26	0.846451702786702
23	0.995573675844815
19	0.996517393074706
32	0.716227374050634
23	0.99423239826761
35	0.0977026670187483
20	0.995756003418078
24	0.995346418512982
20	0.996395835845309
25	0.995047329744392
27	0.996214481299907
18	0.994440219425087
19	0.99623590474671
32	0.953344378186682
18	0.997446073301465
26	0.992221981793983
23	0.994918927673703
26.15	0.965810725219044
35.22	0.000161456987858435
23.97	0.997214952016643
26.03	0.990837040339835
26	0.997867120285256
21	0.999012808434725
24	0.998344686498654
24	0.998145283054038
22	0.998867766657448
20	0.998549946427202
26	0.997059977998254
19	0.997916602141213
22	0.99512350107615
23	0.997484675150454
18	0.997496001804314
25	0.997371917494006
24	0.985238705751972
17	0.998567665775864
27	0.998439199903294
36	0.520993126326745
27	0.998113441768236
31	0.990475980060029
19	0.998434388346839
30	0.958019729630983
26	0.995399612443235
24	0.996201281516131
20	0.998435644307998
20	0.998753707927227
23	0.998609056271814
29	0.986863293177571
24	0.998094168339256
19	0.998864912619839
36	0.000189047468100627
21	0.998324458264729
33	0.284702844247059
18	0.998824506852245
31	0.926163639865874
24	0.99806018949518
16	0.998232308485893
22	0.998024854574299
27	0.996893663234366
20	0.997695018038379
24	0.997940600921682
23	0.997686841191295
21	0.997768371846024
34	0.82724997903095
21	0.995841627096424
20	0.997912562697611
28	0.992640285242794
26	0.99766033826865
23	0.997580829866015
23	0.997182857276684
32	0.98112737531597
22	0.997447561002736
17	0.998158194759011
26	0.997498995753662
18	0.997436327518615
19	0.997926111777176
30	0.968935609889513
22	0.00876535068236645
26	0.9942424940626
18	0.9965750928316
26	0.997851202348248
30	0.997098019037818
24	0.997532305071957
22	0.996623775575262
31	0.868939411896631
24	0.998476635417278
27	0.996220754576968
17	0.998393333696422
23	0.994062703763705
25	0.983351514695556
19	0.998752510553968
23	0.998492583101449
32	0.810655163247058
28	0.970447485766671
21	0.997413877232361
22	0.997359493582345
22	0.993238033461025
22	0.793835554938821
19	0.997270884935825
25	0.99073536758287
27	0.996710050823644
19	0.998591218002059
23	0.998213169551866
21	0.998324030842699
19	0.998105809538118
18	0.998326448113897
31	0.872136547622412
21	0.998168831250274
23	0.998763790602611
23	0.994686346037016
24	0.998535139640099
21	0.998215097731008
24	0.998160798738833
36	0.240615840525966
31	0.943270559115852
26	0.996635957262545
21	0.998090240680666
25	0.99793370393737
22	0.996241113165012
22	0.998245657802591
32	0.0072484214379404
21	0.998200679980921
22	0.994935096175263
24	0.997563647291092
29	0.984116404245686
22	0.998872739817199
27	0.966322842877485
36	0.32967645518282
27	0.996637744034707
26	0.998457394863374
25	0.996654896495569
32	0.948627675476259
20	0.998341731836057
27	0.992324659087069
28	0.986667416741674
23	0.997620261771205
30	0.987452503718776
24	0.998120263509832
30	0.860853468502526
23	0.99829788631413
22	0.998751242583091
24	0.997485604657247
29	0.974381749333832
22	0.996292400676266
24	0.997722331874482
21	0.99909081054714
34	0.818833131455166
20	0.998452095647341
18	0.998443550042731
30	0.716651763645352
33	0.792617675025812
17	0.997388386392311
29	0.86984126984127
17	0.99891623065615
30	0.906306694006362
19	0.998536546033623
19	0.998546145163989
25	0.983966123391742
29	0.950755297608308
27	0.998561477367936
23	0.998644767899292
28	0.995312958328393
27	0.995034260139417
30	0.975915559532551
25	0.993208040785296
25	0.997932994908109
19	0.998408286351121
23	0.998405314807618
22	0.997425962650025
28	0.99812873708611
20	0.997511497976905
27	0.988394525221347
36	0.00162447542980912
18	0.998443489229337
19	0.998274197907417
20	0.998764667215703
26	0.998202047007959
33	0.965549727970505
19.52	0.998436460205126
27.29	0.995877338666186
30.66	0.985050956250821
25	0.997690559397835
20	0.99834236913047
25	0.992168473133379
20	0.996955124242799
18	0.998714842265298
16	0.996370266621953
30	0.645674220608489
26	0.978749906987127
22	0.996409966413051
24	0.99795573562177
29	0.947644944234492
34	0.446625001499466
20	0.991473559199549
25	0.998209468822805
29	0.983176577210448
24	0.997442534048191
29	0.993242798740661
17	0.998457643452983
22	0.998667092856001
26	0.994831802069015
29	0.979349655074472
15	0.998246485917016
23	0.989450755131018
18	0.993552522784493
21	0.998713762449464
30	0.952356210332467
20	0.998243789437475
31	0.776483162952145
21	0.998586556707456
32	0.874334505663245
23	0.99844082539095
20	0.998482328534481
21	0.998304238669231
21	0.998464487765435
33	0.914071647836957
20	0.99844627989762
29	0.97049265809194
26	0.991929156311676
33	0.649492849843232
21	0.99833621675096
25	0.986503795492068
22	0.998659862893665
21	0.99860083974055
33	0.899584894782358
27	0.995125290339302
19	0.996063478733473
26	0.995255657774322
18	0.998866112217407
21	0.996616131946806
28	0.966307037480332
17	0.997752738505567
18	0.990732251473234
23	0.996015284122007
24	0.997746805665787
22	0.995305424902017
25	0.996775696750667
26	0.995408213246196
18	0.998719739447337
30	0.896579514258118
22	0.996194666451796
28	0.94855767267315
20	0.998079283397191
20	0.997212328291205
21.46	0.996205043191461
24.52	0.996181419487798
33.36	0.260505971181903
16.98	0.99860923207038
17.4	0.992494825494934
34.34	0.000410579258904438
23.77	0.9871842754846
24.7	0.979108394036586
30.32	0.386359992094478
31.09	0.545510094587076
18.27	0.995166132445862
28.52	0.805105673863287
22.24	0.998491493972464
28.71	0.751744293588842
33.62	0.112151500819998
22.39	0.980100829196132
26.5	0.957139033415353
24.17	0.986640572219571
25.49	0.961305371699888
24.04	0.972841382125722
24.82	0.949341872008509
26.8	0.954839710544942
21.54	0.998446118711903
20.06	0.998328938358659
28.28	0.950573234159163
25.36	0.990560257060856
20.25	0.996526747436039
20.65	0.997851927834429
31.28	0.559056461731493
36.67	0.256578566214384
37.48	0.362257586972613
35.87	0.815620371038458
34.34	0.00213322058653957
32.76	0.514652352209372
32.485	0.509919972645787
22.39	0.99473654396284
27.26	0.946193704146219
24.65	0.982324455205811
21.365	0.994743173972173
22.135	0.98705929491943
18.71	0.997257345287661
29.35	0.582838391637465
35.14	0.00895920307526971
28.04	0.947859515944531
26.905	0.979349362513098
19.75	0.993167768701444
31.94	0.470089862359199
31.96	0.534741475890321
23.63	0.996944564209983
23.26	0.988421392713355
33.39	0.164777640873365
34.85	0.0406590984238951
28.65	0.4524675153354
26.03	0.933268369839992
24.895	0.985460810959174
23.34	0.989876716321895
14.99	0.998165254050236
32.92	0.419745948157768
32.595	0.196399285113541
21.75	0.99584068419761
24.805	0.957262488286968
22.08	0.993984503054686
28.2	0.84556337199154
27.1	0.954294843681474
27.435	0.909222816165817
18.37	0.996412807340564
29.96	0.508531272950432
22.12	0.985929177830143
17.98	0.998263582655069
29.315	0.693900565488837
31.38	0.814219752030782
24.355	0.971931031738787
36.04	0.0131094845280973
27.15	0.740947832769444
26.225	0.864833200131532
18.035	0.997753992061328
27.125	0.909005962636434
32.19	0.592527741015983
22.225	0.997013952065437
25.59	0.323394495412844
24.755	0.893034445302878
20.07	0.997891003507179
33.52	0.0110449277627671
18.945	0.997715958264396
28.35	0.967809630273839
23.31	0.940788461615636
29.955	0.671739584002054
19.125	0.998885344634565
20.895	0.998302237860458
26.05	0.980943641346673
23.22	0.996561641143568
32.81	0.0610368477273408
23.28	0.993770918042763
22.96	0.992469945047492
31.29	0.213470168263695
28.22	0.523614123690203
24.59	0.974288255508389
21.18	0.996324820321501
37.325	0.390655683141954
27.835	0.950821620286179
26.005	0.992324182764175
19.86	0.994784387508451
24.155	0.993795927761328
21.275	0.995696032279758
16.78	0.998735976355417
30.225	0.234603216235267
17.88	0.993627111440755
34.285	0.681559958016269
16.15	0.998342282195202
28.215	0.953644219689146
33.145	0.604693010311301
25.035	0.978975824983195
28	0.990638787509172
19	0.998097195265822
26	0.998045267489712
20	0.997881449886513
23	0.997368941641939
21	0.997734189821962
23	0.996726802005425
27	0.97792701678306
21	0.998193071588525
28	0.977356311884761
30	0.963499543228164
29	0.996998386484434
25	0.997241175268486
27	0.996638121645897
35	0.648511607820946
28	0.981462591853716
26	0.996227977997679
26	0.996678847833252
29	0.958945867498867
19	0.998175367819866
21	0.995571373832051
23	0.997582245946318
28	0.953239289446186
27	0.987302384909745
26	0.996309799197643
34	0.860389719582165
36	0.691318524783547
29	0.98536877910263
36	0.676890982404152
25	0.995206860666462
29	0.903303521141297
27	0.994842278985318
27	0.982198547824976
29	0.940399177627042
20	0.997518717070849
22	0.99414536693196
22	0.997052359433771
19	0.998175182481752
20	0.998473518605566
23	0.994756894983438
20	0.995393828935343
28	0.955466139104469
27	0.959500294466828
28	0.989073111043132
31	0.93973633679516
30	0.995537569438142
15	0.9956361719065
23	0.998087814182753
23	0.996866674091271
29	0.975107281573672
20	0.996882734214657
35	0.878245703319656
29	0.985875445623516
23	0.997884753445871
25	0.995550360892388
29	0.99113517176448
19	0.997758874384688
22	0.990745719080437
21	0.998564368356477
19	0.995802105815239
27	0.983917467736845
28	0.992789715943239
18	0.997576977865439
31	0.804240160756693
22	0.997423510466989
20	0.997907356420438
28	0.997024818638757
25	0.988102858534172
36	0.833789109891335
31	0.969223662975124
20	0.998931236640458
19	0.9977439143401
22	0.99767095143281
25	0.997439001504955
35	0.103631798800944
21	0.997800834202294
28	0.988991402001703
33	0.769911451762634
20	0.997654368429663
25	0.995198151143265
21	0.996054452831804
22	0.997730862306217
26	0.996468922157552
24	0.983900547868883
24	0.996763119796178
26	0.99408493502279
27	0.991069934228565
29	0.983070764679847
19	0.997622427795078
23	0.996822283680598
24	0.996005411519162
22	0.996799776971753
21	0.993814284736013
22	0.997752389592948
17	0.998733179632708
31	0.987845957652141
21	0.994899628340441
24	0.996820574139232
31	0.580016773275498
25	0.994516458480635
26	0.998135155006111
25	0.993594113435576
27	0.994883706573241
25	0.997853621968727
21	0.997220513643373
23	0.996747808547221
26	0.996516341704893
24	0.993815067934077
28	0.995762290352745
18	0.998172741944007
27	0.992162069556279
29	0.595260235142687
30	0.933516971974018
30	0.578826440438317
25	0.996500975615742
26	0.958327038814844
24	0.997890922169359
24	0.997314684870038
30	0.981961762636014
35	0.81578005337036
32	0.854616724213774
36	0.363556104044048
33	0.98662273281784
22	0.998610094349765
22	0.994034430806044
21	0.997505168060704
22	0.998303488403894
25	0.99815465215424
24	0.997358719295352
32	0.873030456033688
26	0.97780236194744
25	0.996084914152904
23	0.997527895793454
25	0.99660205592219
31	0.79816121445371
22	0.996161892289673
25	0.997746135251842
31	0.984800161485668
18	0.998821124446618
25.14	0.993831768781562
20	0.995775653875902
27	0.9963841782383
22	0.991145996957943
23	0.995598569324637
24	0.997059392324552
21	0.99741611273417
28	0.99709354215334
28	0.994407263160942
23	0.995263449452218
20	0.997653485415879
22	0.998204959163248
21	0.990758309284948
25	0.997315819701645
30	0.995203938832515
26	0.996268028690541
19	0.996963475357619
17	0.997239156941299
25	0.996907479850451
17	0.997151968446118
20	0.995619153184817
28	0.946179822029279
21	0.99321498092346
24	0.995530674377444
35	0.0868184545466151
19	0.997391412247108
21	0.998227947509753
22	0.996762625894129
26	0.993027281670955
35	0.882126932533233
30	0.92196174452714
26	0.979220205673908
29	0.865103416428558
24	0.998185749255248
28	0.995086884103693
36	0.939010841336463
22	0.99771815793113
34	0.857031593769251
23	0.996510141279194
22	0.996707027001183
32	0.964682490487589
25	0.992971198142299
24	0.995043226149519
25	0.995698474129218
27	0.996256368226863
23	0.997135151566565
19	0.997108635432756
17	0.994521743679835
22	0.994287817668094
24	0.99758442893972
29	0.981298711125684
18.51	0.998630468301236
17.41	0.993612791485028
19.27	0.996172866195566
21.87	0.998357690638113
19.08	0.998347528458838
25.075	0.993753732058474
20.91	0.998049564201977
19.21	0.99215490391961
16.795	0.998507851397932
22.47	0.997227651049252
21.98	0.995789079334925
28.885	0.997598253827981
32.11	0.235003993330438
22.88	0.986238215681766
34.84	0.0761525530319522
28.09	0.851437494390365
26.59	0.31102899914787
30.6	0.618243370019138
21.34	0.997619043862293
30.63	0.682019255155192
28.43	0.828633268957521
24.815	0.874336919236304
19.775	0.992794846072171
22.1	0.992798557428937
32.77	0.0451581372140235
18.265	0.995885166623861
26.29	0.974742382135216
25.925	0.939003232127008
33.25	0.0709141179683233
26.88	0.989199647450853
26.96	0.967747475441368
18.845	0.998132349796878
15.13	0.997813903573274
20.02	0.995858577492076
29.235	0.580462972020091
28.92	0.715871476430384
19.165	0.997631633544602
18.07	0.997992498811275
34.22	0.168382401881392
31.205	0.864261285697438
22.91	0.997493315980818
36.38	0.000245212777814931
31.5	0.360459553295607
24.74	0.993916378527441
22.32	0.992007674009455
17	0.997562353372248
30	0.96064151860929
23	0.997618918405557
19	0.997557896918287
34	0.33268965063491
25	0.986631888050949
28	0.981134502171842
32	0.933123453349212
22	0.997890523582865
20	0.997204454301623
21	0.995831023741305
18	0.995031763390761
25	0.99071793509518
27	0.982512586800623
36	0.559594920884561
29	0.97545808190751
27	0.947732289367373
26	0.987826945912716
23	0.994861683868813
30	0.97420630549252
26	0.998182085662646
31	0.941144244324919
25	0.994976739390972
27	0.992407657242175
24	0.994550627557864
19	0.997767522084043
33	0.780347309937175
29	0.995494786706308
26	0.997722435656384
28	0.965035966643325
27	0.98443891396725
29	0.995779071644052
23	0.997948507125814
28	0.985315726524933
21	0.996388412103134
26	0.989580558117293
24	0.997331479222827
20	0.998084405866507
22	0.997799758313566
19	0.993157188924374
35	0.301060535770156
17	0.992500551207976
25	0.998133448470557
21	0.997291648690884
30	0.982130797642174
22	0.994336306307376
25	0.950201788286297
34	0.598338224333892
20	0.997966620987383
19	0.997958693563881
25	0.992237324617347
33	0.625281808655892
26	0.985770207444982
31	0.962411927915441
31	0.972881020625055
34	0.47238598504893
33	0.968067690830533
37	0.179872459668971
25	0.997157374873448
25	0.995707134267416
27	0.995157825681725
23	0.993199370970906
26	0.988893938533205
23	0.995920670333091
24	0.998371218256754
28	0.990773358793705
29.01	0.985190196962863
25.215	0.980208776156063
21.46	0.99387717154545
25.425	0.967705824004535
28.485	0.80096015481566
25.535	0.981835470814844
24.34	0.954263593677193
21.27	0.990930975571875
22.765	0.978534450881302
22.84	0.996581339837361
25.035	0.998325710120739
27.175	0.990066349641938
24.07	0.983861256066854
29.085	0.981320236767607
21.195	0.99370783601453
35.15	0.96911369740376
32.035	0.798616438356164
17.145	0.980346095792853
30.34	0.954586943580925
28.935	0.992751736980157
30.965	0.97746552873033
28.025	0.900663344351785
34.295	0.17787188988883
30.065	0.668998096388531
14.24	0.997509345661045
22.14	0.98300101152725
21.865	0.997969937064945
24.225	0.952700053078136
16.035	0.998153324483705
16.095	0.996155969444148
18.315	0.997035142728331
17.195	0.997163550372753
33.4	0.050626195720326
28.6	0.877772518873543
27.15	0.968672047737832
25.39	0.981982168741558
26.69	0.929413296741315
35.35	0.00582819630133696
21.86	0.998432238163964
22.86	0.989663412220466
33.345	0.378135288327733
35.36	0.00391366715587506
26.99	0.933261697844861
28.15	0.793740678757244
15.96	0.998573181076549
31.15	0.314485123587702
22.99	0.99471501694862
14.855	0.9977399421805
34.98	0.0169817866435386
22.1	0.984320404856977
33.98	0.0155708524051142
17.965	0.998350559619969
34.145	0.0119292774770534
26.23	0.934300420860246
24.245	0.951417361593699
34.195	0.00237373114166401
20.62	0.998580614037071
21.65	0.998528826657817
20.94	0.996137537739603
31.4	0.781141532732152
34.44	0.493760389014315
27.07	0.85747344137165
32.84	0.112276953209457
20.53	0.997762274931898
30.51	0.756557289602829
14.95	0.997728372063274
33.88	0.432734371325086
19.47	0.996582674663916
34.59	0.238796983426911
25.46	0.793915732830356
19.63	0.997012996642269
34.22	0.0683354650100493
35.03	0.00102867935558579
32.72	0.0470532532263534
23.83	0.978803410554228
36.2	0.00841553298375564
30.82	0.367077761546241
32.45	0.0353366561986805
35.38	0.00037365382252979
33.94	0.0320899123545321
34.61	0.00106722649762579
33.23	0.00457401557347521
29.53	0.789523593440029
20.86	0.985435260406503
36.2	0.00381872759743138
17.33	0.998240255962769
17.72	0.994365894025288
27.05	0.559489189530914
21.94	0.997274192242061
35.28	0.000924252809105448
25.41	0.958007380914413
29.13	0.5565060642033
23.98	0.974692146957986
23.26	0.986904192209084
27.83	0.66548162262448
29.22	0.0639449258485461
31.32	0.0285927500971152
21	0.992577376982986
22.89	0.918730625011602
29.76	0.160847889347683
35.27	0.0127659574468085
26.88	0.641118516668645
22.77	0.98164091713332
18.73	0.996846082651
34.04	0.0011095941417401
28.11	0.663399961187658
32.79	0.0294440111256641
23.59	0.0298222257028741
18.82	0.99490399903578
17.13	0.997342139020361
30.51	0.100535348763974
16.16	0.996526115457813
19.71	0.994617986493771
26.93	0.794646182347155
29.59	0.749993241396298
21.84	0.989620698759131
22.34	0.984267048505459
31.05	0.547857969895793
17.63	0.997050908838987
32.41	0.147458186046781
19.07	0.995257437521587
22.13	0.990944310024921
23.25	0.993910668913711
25.13	0.96945045699848
21.67	0.989136956212248
18.42	0.996772288454573
27.95	0.00200991916847537
23.71	0.945899183581754
21.27	0.978371409787566
22.97	0.923220597725531
14.71	0.991713591911135
23.89	0.969012458625036
19.18	0.99076099041057
20.26	0.982980658320981
22.51	0.990378837792602
26.59	0.953782587525893
28.81	0.177227410232803
30.17	0.0867929178950873
24.22	0.879607984716518
31.51	0.0191181873851806
19.01	0.990915448306728
21.18	0.989510375185113
29.2	0.378735282995619
35.03	0.0224426853684223
20.04	0.995995823361021
25.66	0.946885657918557
20.53	0.0129905474505715
26.58	0.938536237608501
24.66	0.99800474552119
27.31	0.93375727768436
18.19	0.997892452272844
31.85	0.109768848815551
24.25	0.918348175499566
32.06	0.0112804124861535
31.51	0.00889807082375535
18.41	0.998546664458096
33.53	0.247292727817489
33.93	0.0818266586591649
34.32	0.000193492211938469
35.8	0.0181271377784848
23.54	0.984365389156272
28.74	0.503261318027347
24.45	0.0555008387741623
27.58	0.759353394652581
31.74	0.123387813518374
24.46	0.976870475820009
32.37	0.00322373783003431
23	0.982668246325442
27.84	0.672383273158528
32.37	0.00733304048405152
31.88	0.777330042478886
17.51	0.997245852344649
24.69	0.889644205999528
30.87	0.0603872940377102
21.64	0.990016703833403
15.78	0.998873949857032
27.98	0.838532332712369
29.67	0.10716991721622
21.55	0.991622608383377
20.25	0.993093760766026
29.5	0.522849900904666
23.07	0.976824833732621
25.53	0.0136675427123522
19.69	0.995897690304239
20.57	0.977777947885728
21.37	0.99383479331784
24.77	0.980907415256326
27.7	0.801650473047195
33.8	0.00169963882674932
31.17	0.145452345686254
22.08	0.994858979841837
16.71	0.998521608694199
27	0.983731484842789
16.2	0.997865222711315
29.03	0.00685034831951788
14.25	0.995846102786448
16.87	0.998474516319505
35.95	0.000214511257550796
16.12	0.998139450480328
21.59	0.92994203656455
29.08	0.361330042811694
31.68	0.000578560211587735
21.99	0.991391960347582
20.53	0.995830250857489
29.67	0.347361766625898
33.68	0.000879725085910653
32.33	0.00211183595387277
28.03	0.138498562522208
19.34	0.997172769855646
34.08	0.0150476462513786
34.03	0.00361958598192441
31.43	0.0904366047041492
26.63	0.967844545878936
33.41	0.0389701354679803
25.55	0.96179594097143
27.6	0.71165878930183
17.49	0.998284066347807
17.13	0.996886577136809
19.94	0.997480543060273
26.57	0.925498176608492
32.47	0.012285938915517
21.59	0.987215930554087
31.68	0.0592073399502029
28.85	0.668444879300744
24.59	0.969687406259374
21.48	0.993425012973534
34.55	0.00089369308026215
35.09	0.0608313581682393
28.44	0.858522070502233
17.63	0.998225869528148
31.02	0.22149384554555
31.67	0.0741867130540362
33.77	0.00825783146799313
34.79	0.306572797980487
29	0.992224367378202
21	0.99714887802625
23	0.997675956715842
31	0.953564885815591
25	0.996296779759135
34	0.685044023198072
18	0.998413516836553
24	0.997387852586153
25	0.995783815455947
27	0.992289186410195
25	0.984967395933692
27	0.996960139391003
32	0.572295739918399
23	0.997476945516138
33	0.995233230413583
21	0.997618904621052
36	0.0373913687537033
29	0.996985799958444
24	0.995750841094333
19	0.996416956606016
35	0.136210563629918
27	0.992956130657864
31	0.472681065414144
27	0.984194991907074
29	0.669312155082457
36	0.103487191916744
25	0.995030885773739
29	0.977169403208742
28	0.910169802946496
22	0.99806521756595
25	0.99031152451805
29	0.87110631487303
32	0.865211606483207
29	0.965116279069767
27	0.984439742172192
21	0.997839007292414
33	0.794380943347008
33	0.38510113512589
22	0.996783634951167
27	0.991535607766092
27	0.988645695257185
20	0.997931769354668
32	0.634440681081223
23	0.996400590023541
28	0.985192336799233
36	0.0277369749827863
26	0.994706417730549
34	0.573780454619669
18	0.998100454106206
25	0.991831550835076
20	0.997559501028892
23	0.996363270469181
26	0.991833519168371
31	0.838595993953137
21	0.998210480799787
25	0.917853865578057
31	0.507480427222742
35	0.328195542848916
32	0.35358170342782
21	0.998248577447184
18	0.998513774794333
21	0.997565753239601
25	0.960488039057218
19	0.997612139937077
29	0.985500390894738
29	0.98234803627177
21	0.998311343169489
17	0.995689499112958
29	0.922655271053512
19	0.997175672483505
23	0.99822495932659
20	0.997303049412189
21	0.997598564151927
23	0.994553993772986
27	0.993775483469518
24	0.992894008254937
26	0.994797381939656
24	0.996175535761333
22	0.995999190587691
32	0.870890612216678
24	0.993603139029372
33	0.788084252520798
13	0.998226420014419
21	0.99769032287528
29	0.874072287733528
27	0.987450504030668
23	0.993108240403078
23	0.994997302812112
18	0.99814204247656
25	0.997012784640476
19	0.996860453580814
20	0.998468383474848
28	0.990537269662987
31	0.850167047390861
23.03	0.994406140947759
25.61	0.927190465632416
18.87	0.997292624040682
24.99	0.873491703469981
20.44	0.99777340472449
15.2	0.995033330880279
31.68	0.0465510649581293
22.62	0.987177972886072
27.45	0.85901696088612
18.15	0.99605543246883
32.34	0.359237758230964
34.69	0.0431619849220283
18.14	0.992400670874858
20.75	0.996669236290173
34.46	0.0184429200825386
35.1	0.00955126551965516
20.92	0.996717025045955
36.91	0.00630101069903159
32.82	0.0267936486067578
22.27	0.992578623893379
24.61	0.984167179073524
29.44	0.619184208769677
26.79	0.928961462873599
34.12	0.00882833382833383
20.56	0.997758750122398
26.89	0.0100798356261508
20.56	0.998134141301504
26.89	0.867906780163338
32.22	0.308090102428029
31.72	0.384698213142425
34.39	0.525860225756269
28.12	0.913616528631223
26.05	0.985028626972179
35.32	0.0100050750380628
32.71	0.0146326389646272
33.46	0.0432741567864835
34.69	0.0465338934788171
30.41	0.271939103649042
36.6	0.0337647436005602
29.1	0.313951139751852
16.13	0.998433431420285
27.37	0.945905158478708
20.01	0.993817876449336
19.44	0.99749848074692
19.66	0.995463973894963
36.06	0.309740590030519
24	0.986301656910275
32	0.817355318039625
16	0.998418134468897
17	0.997659905108079
29	0.97524313668883
22	0.998008757691291
22	0.998057854721142
22	0.995706573265804
24	0.997032933825285
17	0.992883655606551
33	0.22332241636825
24	0.995613361391436
18	0.998007055822916
20	0.997743410998488
33	0.852864580469339
34	0.501227671979547
19	0.998528859332961
27	0.994386357790253
20	0.998112347110326
26	0.997630858653238
19	0.989054475766997
20	0.998248670839624
28	0.984441728517419
21	0.997199841350785
32	0.296248766041461
27	0.962463631218983
20	0.997885924256613
17	0.99810992119547
21	0.995160016136081
25	0.989165508671601
30	0.867456593748137
28	0.957902550793762
18	0.99400792844074
22	0.996254105721561
26.92	0.897300331717275
19.68	0.998817523242644
34.88	0.00280875840577333
17.07	0.998536565864005
32.72	0.411226390969203
25.24	0.980118007562916
27.88	0.969784673683498
18.18	0.997246853190118
33.17	0.186514831823259
17.75	0.998353467873645
22.15	0.991875371147818
16.14	0.996996402484496
26.03	0.984003091918592
16.66	0.998784834202514
24.8	0.9864597049865
