# Supplementary material for: Molecular benchmarks of a SARS-CoV-2 epidemic
Source: Nat Commun. 2021 Jun 15;12:3633. doi: 10.1038/s41467-021-23883-6 (PMC8206085; doi:10.1038/s41467-021-23883-6)
Supplement: Supplementary file 8 — Source Data behind figures [file 41467_2021_23883_MOESM8_ESM.zip › Source_data/Supplementary_Figure_2.tsv]

Date	Mean	STD	NR
2020-03-02	27.5714285714286	5.31843156256751	7
2020-03-09	24.7361111111111	4.01754271318541	72
2020-03-16	24.9390243902439	5.21304696277881	252
2020-03-23	26.2087542087542	5.98168862283877	303
2020-03-30	28.3969072164948	6.29846520671969	194
2020-04-06	29.3538461538462	5.62758487616682	65
2020-04-13	32.4	3.57770876399966	5
