# Supplementary material for: Molecular benchmarks of a SARS-CoV-2 epidemic
Source: Nat Commun. 2021 Jun 15;12:3633. doi: 10.1038/s41467-021-23883-6 (PMC8206085; doi:10.1038/s41467-021-23883-6)
Supplement: Supplementary file 8 — Source Data behind figures [file 41467_2021_23883_MOESM8_ESM.zip › Source_data/Supplementary_Figure_3.tsv]

Last_not_negative_day	First_negative_after_last_not_negative_day	Count
0	10	2
0	11	1
0	12	2
0	13	3
0	14	3
0	15	4
0	16	2
0	17	15
0	18	26
0	19	42
0	20	49
0	21	50
0	22	32
0	23	50
0	24	33
0	25	49
0	26	33
0	27	38
0	28	23
0	29	20
0	30	23
0	31	14
0	32	24
10	22	1
0	33	17
13	20	1
0	34	13
0	35	20
0	36	17
0	37	19
0	38	14
16	22	1
15	23	1
0	39	19
18	21	1
0	40	10
17	23	1
16	24	2
0	41	9
0	42	11
17	25	1
0	43	9
19	24	1
0	44	7
19	25	1
0	45	7
20	25	1
19	26	1
20	26	2
0	46	5
18	28	1
21	25	1
0	47	6
19	28	2
20	27	1
17	30	1
0	48	10
20	28	3
21	27	1
19	29	1
0	49	7
20	29	4
21	28	2
22	27	2
23	26	1
19	30	2
19	31	1
0	50	5
22	28	1
21	29	2
21	30	3
0	51	10
24	27	1
22	29	1
19	32	1
22	30	2
18	34	2
0	52	1
21	31	1
19	33	1
24	28	1
0	53	4
21	32	1
23	30	1
22	31	3
20	33	1
0	54	4
22	33	1
0	55	1
26	29	1
21	34	1
0	56	5
22	34	2
23	33	1
24	32	1
22	35	3
0	57	4
24	34	1
21	37	1
26	32	1
23	36	2
26	33	1
18	41	1
0	59	2
24	35	1
20	39	1
22	38	1
0	60	1
28	32	1
26	34	1
23	37	1
22	39	2
0	61	2
26	35	2
0	62	4
23	39	1
28	34	1
26	36	1
22	41	1
27	36	2
0	63	5
28	35	1
21	43	1
26	38	1
0	65	1
26	39	2
25	40	1
0	66	2
25	41	1
28	38	1
0	67	2
28	39	1
0	68	2
30	38	1
24	44	1
31	38	1
0	69	2
26	43	1
21	49	1
31	39	2
31	40	1
32	39	2
26	46	1
31	41	2
30	43	2
31	42	1
32	41	1
0	74	2
33	41	2
31	43	1
30	44	1
23	51	1
34	41	1
19	56	1
33	42	1
34	42	2
28	48	1
0	76	1
31	45	1
0	77	1
32	45	1
38	40	1
26	52	1
36	43	1
33	46	1
37	42	1
36	44	1
36	45	1
33	48	1
34	47	1
0	81	1
38	44	1
31	51	2
36	46	1
37	45	1
25	58	1
21	62	1
38	46	1
38	47	1
39	47	1
34	55	1
41	49	1
42	49	1
39	52	1
42	50	2
43	50	1
43	52	1
44	51	1
41	55	1
36	62	1
46	53	1
48	52	1
42	59	1
53	60	1
55	64	1
13	NA	1
15	NA	2
17	NA	1
18	NA	6
19	NA	12
20	NA	12
21	NA	5
22	NA	12
23	NA	10
24	NA	4
25	NA	6
26	NA	8
27	NA	5
28	NA	7
29	NA	3
30	NA	9
31	NA	5
32	NA	6
33	NA	8
34	NA	3
35	NA	5
36	NA	2
37	NA	1
38	NA	4
39	NA	1
40	NA	1
41	NA	3
42	NA	1
43	NA	1
44	NA	3
46	NA	4
47	NA	2
48	NA	1
49	NA	2
50	NA	3
51	NA	1
52	NA	1
53	NA	1
55	NA	1
58	NA	1
59	NA	1
60	NA	1
63	NA	1
66	NA	1
72	NA	1
